# Supplementary material for: Dataset of non-timber forest products use and impacts of recent climate change in the Upper Madi Watershed, Nepal
Source: Data Brief. 2020 Oct 10;33:106404. doi: 10.1016/j.dib.2020.106404 (PMC7569287; doi:10.1016/j.dib.2020.106404)
Supplement: Supplementary file 1 [file mmc1.xlsx]

## Sheet: Codes
									Codes
A: Socio Demographic Information
1. What is your gender? Male o Female o Other o									1=Male, 2=Female, 3=Other
2. Which age group do you belong to?
Age: 18-35 years o 36- 60 years o Above 60 years o									1=18-35, 2=36-60, 3=>60
3. Which ethnic/caste group do you belong to? Gurung o Dalit o Others o									1=Gurung, 2=Dalit, 3=Others
4. What is your level of education? No formal education o Primary Education o Secondary Education o Tertiary Education o									1=No formal education, 2=Primary education, 3=Secondary education, 4=Tertiary education
5. What is your occupation? Employed o Farmer o Business o Others o									1=Employed,2=Farmer, 3=Business, 4=Others
6. What is your annual household income (In NRs)? No monetary income o below 25,000 o 25,000-50,000 o 51,000-100,000 o above 100,000 o									1=No monetary income, 2=<25,000, 3=25,000-50,000, 4=51,000-100,000, 5=>100,000
B: NTFPs and Livelihood Information
7. Does your family have access to forest? Yes o No o									1=Yes, No=2
8. What types of NTFPs do you collect? Tick all that apply.
Fodder o Fuelwood o Medicinal Plants o Nettle plant o Bamboo (Nigalo) o Wild Fruit o Wild Vegetables o Ornamental Plants o Agricultural Tools o Ritual Plants o Others o									1=Yes, 2=No
9. If you collect fodder, what species are they?
10. If you collect fuelwood, what species are they?
11. If you collect medicinal plants, what species are they?
12. If you collect nettle, what species are they?
13. If you collect bamboo (Nigalo), what species are they?
14. If you collect wild fruits, what species are they?
15. If you collect wild vegetables, what species are they?
16. If you collect ornamental plants, what species are they?
17. If you collect materials to make agricultural tools, what species are they?
18. If you collect ritual plants, what species are they?
19. Why do you collect the NTFPs? For household use o To sell o for both o									1=Household use, 2=Sell, 3=Both
C: Perception of Climate Change
20. To what extent do you agree with the statement “Climate Change is happening in your area”?									1=Strongly Disagree, 2=Disagree, 3=Not sure, 4=Agree, 5=Strongly Agree
21. How do you compare the recent (past five years) temperature to the temperature in the past 20-30 years? Please tick the relevant box below.									1=Significantly Decreased, 2=Decreased, 3=No Change, 4=Increased, 5=Significantly Increased
		Summer	Winter
	Maximum temperature	1o 2o 3o 4o 5o	1o 2o 3o 4o 5o
	Minimum temperature	1o 2o 3o 4o 5o	1o 2o 3o 4o 5o
22. How do you compare the recent (past five years) rainfall to the rainfall in the past 20-30 years? Please tick the response below.									1=Significantly Decreased, 2=Decreased, 3=No Change, 4=Increased, 5=Significantly Increased
		Summer	Winter
	Rainfall amount	1o 2o 3o 4o 5o	1o 2o 3o 4o 5o
23. How do you compare your experience of recent (past five years) drought to the drought in the past 20-30 years? Please tick the response below.									1=Significantly Decreased, 2=Decreased, 3=No Change, 4=Increased, 5=Significantly Increased
		Summer	Winter
	Drought events	1o 2o 3o 4o 5o	1o 2o 3o 4o 5o
24. What do you think about the recent (last five years) frequency of snowfall, hailstorm and strong wind in comparison to past 20-30 years? Please tick the response below.									1=Significantly Decreased, 2=Decreased, 3=No Change, 4=Increased, 5=Significantly Increased
	Snowfall	1o 2o 3o 4o 5o
	Hailstorm	1o 2o 3o 4o 5o
	Strong wind	1o 2o 3o 4o 5o
25. What do you think about the recent (last five years) hazards in comparison to past 20-30 years? Please tick the response below.									1=Significantly Decreased, 2=Decreased, 3=No Change, 4=Increased, 5=Significantly Increased
	Landslides	1o 2o 3o 4o 5o
	Floods	1o 2o 3o 4o 5o
	Forest fires	1o 2o 3o 4o 5o
	Pests and insects	1o 2o 3o 4o 5o
	Invasive plant species	1o 2o 3o 4o 5o
D. Knowledge of Climate Change Impacts on NTFPs
26. How do you perceive the impacts of climate change on availability of following NTFPs over the last 20-30 years? Please tick the response below.									0=Not applicable, 1=Significantly Decreased, 2=Decreased, 3=No Change, 4=Increased, 5=Significantly Increased
		26.1 Fodder	26.2 Fuelwood	26.3.Medicinal Plants
	Change in overall temperature patterns	0o1o2o3o4o5o	0o1o2o3o4o5o	0o1o2o3o4o5o
	Change in overall precipitation patterns	0o1o2o3o4o5o	0o1o2o3o4o5o	0o1o2o3o4o5o
	Droughts	0o1o2o3o4o5o	0o1o2o3o4o5o	0o1o2o3o4o5o
	Landslides	0o1o2o3o4o5o	0o1o2o3o4o5o	0o1o2o3o4o5o
	Forest fire	0o1o2o3o4o5o	0o1o2o3o4o5o	0o1o2o3o4o5o
	Strong wind	0o1o2o3o4o5o	0o1o2o3o4o5o	0o1o2o3o4o5o
	Floods	0o1o2o3o4o5o	0o1o2o3o4o5o	0o1o2o3o4o5o
	Hailstorm	0o1o2o3o4o5o	0o1o2o3o4o5o	0o1o2o3o4o5o
	Pest and insects	0o1o2o3o4o5o	0o1o2o3o4o5o	0o1o2o3o4o5o
	Invasive plant species	0o1o2o3o4o5o	0o1o2o3o4o5o	0o1o2o3o4o5o
27. How do you perceive the impacts of climate change on availability of following NTFPs over last 20-30 years? Please tick the response below.									0=Not applicable, 1=Significantly Decreased, 2=Decreased, 3=No Change, 4=Increased, 5=Significantly Increased
		27.1 Nettle products	27.2 Bamboo products	27.3 Agricultural tools
	Change in overall temperature patterns	0o1o2o3o4o5o	0o1o2o3o4o5o	0o1o2o3o4o5o
	Change in overall precipitation patterns	0o1o2o3o4o5o	0o1o2o3o4o5o	0o1o2o3o4o5o
	Droughts	0o1o2o3o4o5o	0o1o2o3o4o5o	0o1o2o3o4o5o
	Landslides	0o1o2o3o4o5o	0o1o2o3o4o5o	0o1o2o3o4o5o
	Forest fire	0o1o2o3o4o5o	0o1o2o3o4o5o	0o1o2o3o4o5o
	Strong wind	0o1o2o3o4o5o	0o1o2o3o4o5o	0o1o2o3o4o5o
	Floods	0o1o2o3o4o5o	0o1o2o3o4o5o	0o1o2o3o4o5o
	Hailstorm	0o1o2o3o4o5o	0o1o2o3o4o5o	0o1o2o3o4o5o
	Pest and insects	0o1o2o3o4o5o	0o1o2o3o4o5o	0o1o2o3o4o5o
	Invasive plant species	0o1o2o3o4o5o	0o1o2o3o4o5o	0o1o2o3o4o5o
28. How do you perceive the impacts of climate change on availability of followings NTFPs over last 20-30 years? Please tick the response below.									0=Not applicable, 1=Significantly Decreased, 2=Decreased, 3=No Change, 4=Increased, 5=Significantly Increased
		28.1 Wild fruits	28.2 Wild vegetables	28.3 Ornamental plants
	Change in overall temperature patterns	0o1o2o3o4o5o	0o1o2o3o4o5o	0o1o2o3o4o5o
	Change in overall precipitation patterns	0o1o2o3o4o5o	0o1o2o3o4o5o	0o1o2o3o4o5o
	Droughts	0o1o2o3o4o5o	0o1o2o3o4o5o	0o1o2o3o4o5o
	Landslides	0o1o2o3o4o5o	0o1o2o3o4o5o	0o1o2o3o4o5o
	Forest fire	0o1o2o3o4o5o	0o1o2o3o4o5o	0o1o2o3o4o5o
	Strong wind	0o1o2o3o4o5o	0o1o2o3o4o5o	0o1o2o3o4o5o
	Floods	0o1o2o3o4o5o	0o1o2o3o4o5o	0o1o2o3o4o5o
	Hailstorm	0o1o2o3o4o5o	0o1o2o3o4o5o	0o1o2o3o4o5o
	Pest and insects	0o1o2o3o4o5o	0o1o2o3o4o5o	0o1o2o3o4o5o
	Invasive plant species	0o1o2o3o4o5o	0o1o2o3o4o5o	0o1o2o3o4o5o
29. How do you perceive the impacts of climate change on availability of following NTFPs over last 20-30 years? Please tick the response below.									0=Not applicable, 1=Significantly Decreased, 2=Decreased, 3=No Change, 4=Increased, 5=Significantly Increased
		29.1 Ritual Plants	29.2 Others(……………)
	Change in overall temperature patterns	0o1o2o3o4o5o	0o1o2o3o4o5o
	Change in overall precipitation patterns	0o1o2o3o4o5o	0o1o2o3o4o5o
	Droughts	0o1o2o3o4o5o	0o1o2o3o4o5o
	Landslides	0o1o2o3o4o5o	0o1o2o3o4o5o
	Forest fire	0o1o2o3o4o5o	0o1o2o3o4o5o
	Strong wind	0o1o2o3o4o5o	0o1o2o3o4o5o
	Floods	0o1o2o3o4o5o	0o1o2o3o4o5o
	Hailstorm	0o1o2o3o4o5o	0o1o2o3o4o5o
	Pest and insects	0o1o2o3o4o5o	0o1o2o3o4o5o
	Invasive plant species	0o1o2o3o4o5o	0o1o2o3o4o5o

## Sheet: Table 1
Q.1. Gender	Q.2. Age Group	Q.3. Ethnicity	Q.4. Education	Q.5.Occupation	Q.6. Income
1	2	1	2	2	5
1	2	1	1	2	5
2	2	1	1	2	4
1	2	1	2	2	3
2	1	1	1	2	3
2	3	1	1	2	2
1	2	1	2	2	3
2	3	1	1	2	2
1	3	1	1	2	2
1	2	1	2	2	3
2	3	1	1	2	3
1	3	1	1	2	4
2	2	1	2	3	5
2	2	1	2	2	3
2	3	1	1	2	2
1	3	1	1	2	2
2	2	3	1	2	4
2	3	1	1	2	2
2	3	1	1	3	5
2	2	1	1	2	3
2	2	1	1	2	4
1	3	1	2	2	3
1	3	1	1	2	2
1	1	2	3	2	2
1	3	2	1	2	3
2	3	1	1	2	3
1	2	1	2	2	2
1	2	1	2	2	2
2	2	2	1	2	3
2	2	1	3	2	3
1	2	1	2	2	4
2	2	1	2	2	4
2	1	2	2	2	4
2	2	2	2	2	2
1	2	2	1	2	3
1	1	2	2	2	3
1	2	2	1	2	3
1	3	2	1	2	3
2	2	1	3	2	3
1	1	2	3	2	3
1	3	2	2	2	2
2	2	2	1	2	3
1	3	1	2	2	5
2	3	2	1	2	2
1	2	2	1	2	3
1	2	2	1	2	2
1	3	2	1	2	3
1	2	2	2	2	3
1	2	2	2	2	3
1	2	2	2	2	3
1	3	2	2	2	4
1	3	2	2	2	3
1	3	2	1	2	4
1	1	3	1	2	3
1	1	1	3	2	4
2	1	2	1	2	2
2	2	3	3	2	3
2	2	1	2	2	2
1	2	1	1	2	2
1	2	1	3	2	4
2	3	1	1	2	5
2	2	1	1	2	5
1	3	1	1	2	5
1	3	1	1	2	3
2	2	1	2	2	4
2	2	2	2	2	3
1	3	2	1	2	4
1	2	1	2	2	3
1	2	1	3	2	4
2	3	1	1	2	5
2	1	1	1	2	4
2	3	1	1	2	5
2	2	1	2	2	3
2	2	1	2	2	5
1	2	1	3	2	3
1	2	2	3	2	2
2	2	2	1	2	4
1	2	2	1	2	3
1	3	2	1	2	3
2	2	1	2	2	5
2	2	1	1	2	5
1	2	1	2	2	3
1	2	1	2	2	5
2	3	1	1	2	2
2	3	1	1	2	3
1	3	1	1	2	5
1	3	2	1	2	4
1	3	2	1	2	3
2	2	1	1	2	5
2	2	1	2	2	3
1	3	1	1	2	5
1	2	1	2	3	5
2	2	1	1	2	5
1	3	1	1	2	4
1	3	1	1	2	3
1	3	1	2	2	5
2	3	1	1	2	5
2	3	1	1	2	5
1	3	1	1	2	5
1	2	1	2	2	5
2	2	1	1	2	4
1	3	1	1	2	3
2	2	2	1	2	4
1	3	2	1	2	3
2	3	1	1	2	3
1	2	1	2	2	3
1	2	1	2	2	5
2	2	1	1	2	4
2	2	1	1	2	3
1	3	1	1	2	3
2	2	1	1	2	4
1	3	1	2	2	5
1	2	1	2	2	4
1	3	1	1	2	4
1	3	2	2	2	3
1	2	1	2	2	3
1	3	1	1	2	5
1	3	1	1	2	5
1	3	1	2	2	5
2	2	1	1	2	5
1	3	2	1	2	5
1	2	1	2	2	5
1	3	1	1	2	5
1	2	2	1	2	2
1	3	1	2	2	5
1	3	2	1	2	4
1	2	1	1	2	4
1	3	1	2	2	5
1	3	1	2	2	3
1	2	1	2	2	3
2	2	1	1	2	4
2	2	1	1	2	5
2	2	1	1	2	3
2	2	1	1	2	4
1	2	1	2	2	4
2	2	2	1	2	3
1	3	1	1	2	5
2	2	1	1	2	4
1	3	1	1	2	4
1	3	1	2	2	5
1	2	1	1	2	4
1	3	1	1	2	5
1	2	1	2	2	5
1	3	1	1	2	5
2	3	1	1	2	5
1	2	1	2	2	5
1	3	1	2	2	5
1	3	1	1	2	4
2	2	1	1	2	4
1	3	1	1	2	5
1	3	1	1	2	5
2	1	2	1	3	5
1	3	1	1	2	5
2	3	1	1	2	4
1	2	2	2	2	4
1	3	1	2	2	5
2	2	1	1	2	5
2	3	1	1	2	5
1	3	2	1	2	4
1	2	2	1	2	4
2	3	1	1	2	5
2	2	1	2	3	5
2	3	1	1	2	5
1	3	1	2	2	5
1	2	1	2	2	5
1	2	1	2	2	4
1	2	1	2	2	4
1	2	1	2	2	3
1	2	2	2	2	4
2	3	1	1	2	3
1	3	1	1	2	5
2	2	1	2	2	5
2	2	1	1	2	5
1	3	1	2	2	4
1	3	1	1	2	5
1	3	1	1	2	3
1	2	1	2	2	3
1	3	1	1	2	5
1	3	1	1	2	4
1	1	1	2	2	5
1	2	1	2	2	4
1	3	1	1	3	5
2	2	1	1	2	5
2	3	1	1	2	5
1	3	1	2	2	5
2	2	1	2	2	4
1	3	1	2	2	5
1	3	1	1	2	5
1	2	1	2	2	5
1	3	1	1	2	5
2	2	1	1	2	4
1	3	1	2	2	5
1	2	1	2	2	4
1	3	1	1	2	4
1	2	1	2	2	4
1	3	2	1	2	5
1	3	1	1	2	5
1	3	1	1	2	5
1	3	1	1	2	2
1	2	1	1	2	3
1	3	1	1	2	4
2	1	1	2	2	4
2	3	1	1	2	4
1	2	1	1	2	3
2	2	1	1	2	4
1	2	1	2	2	5
1	3	1	1	2	5
1	2	2	1	2	4
1	3	1	1	2	5
1	3	1	1	2	3
2	2	3	1	2	3
2	3	1	1	2	5
2	3	1	1	2	3
1	3	1	1	2	5
2	3	1	1	2	5
1	3	1	1	2	5
2	2	1	2	2	3
1	2	1	1	2	2
1	3	1	1	2	4
1	3	1	1	2	5
2	2	1	2	2	4
1	1	1	2	2	4
2	3	1	1	2	4
2	3	1	1	2	4
1	2	1	2	2	3
1	3	1	1	2	3
2	2	1	1	2	4
1	3	1	1	2	4
1	1	2	2	2	2
1	3	2	2	2	5
1	3	2	1	2	4
2	3	2	1	2	4
1	3	1	1	2	5
1	3	1	1	2	5
2	1	1	2	2	2
1	3	1	1	2	3
1	3	1	1	2	3
1	2	1	2	2	3
2	2	2	1	2	4
1	3	1	1	2	1
2	3	1	1	2	3
1	3	1	2	2	5
1	3	2	1	2	5
1	3	2	1	2	5
1	3	2	1	2	5
1	2	2	1	2	5
1	2	1	2	2	4
2	3	1	1	2	5
2	2	1	2	2	5
1	2	3	1	2	5
1	3	1	2	2	3
1	3	1	2	2	4
1	2	1	1	2	3
2	3	1	1	2	4
1	3	1	2	3	4
2	2	1	1	2	4
1	3	1	1	2	5
2	3	1	1	2	4
2	3	1	1	2	4
1	3	1	1	2	3
2	2	1	2	2	4
2	2	1	2	2	4
1	3	1	1	2	4
2	2	1	2	2	4
1	3	1	2	2	5
1	3	1	1	2	3
1	3	1	1	2	4
1	3	1	1	2	4
2	2	1	2	2	4
1	3	1	1	2	3
2	3	1	2	2	3
2	3	1	1	2	4
2	1	1	2	2	3
1	2	1	2	2	4
1	2	1	2	2	4
2	2	1	1	2	4
1	3	1	1	2	3
2	2	1	1	2	4

## Sheet: Table 2
Q.7. Does your family have access to forest?
1
1
1
1
1
1
1
1
1
1
1
1
1
1
1
1
1
1
1
1
1
1
1
1
1
1
1
1
1
1
1
1
1
1
1
1
1
1
1
1
1
1
1
1
1
1
1
1
1
1
1
1
1
1
1
1
1
1
1
1
1
1
1
1
1
1
1
1
1
1
1
1
1
1
1
1
1
1
1
1
1
1
1
1
1
1
1
1
1
1
1
1
1
1
1
1
1
1
1
1
1
1
1
1
1
1
1
1
1
1
1
1
1
1
1
1
1
1
1
1
1
1
1
1
1
1
1
1
1
1
1
1
1
1
1
1
1
1
1
1
1
1
1
1
1
1
1
1
1
1
1
1
1
1
1
1
1
1
1
1
1
1
1
1
1
1
1
1
1
1
1
1
1
1
1
1
1
1
1
1
1
1
1
1
1
1
1
1
1
1
1
1
1
1
1
1
1
1
1
1
1
1
1
1
1
1
1
1
1
1
1
1
1
1
1
1
1
1
1
1
1
1
1
1
1
1
1
1
1
1
1
1
1
1
1
1
1
1
1
1
1
1
1
1
1
1
1
1
1
1
1
1
1
1
1
1
1
1
1
1
1
1
1
1
1
1
1
1
1
1
1
1
1
1
1
1
1
1

## Sheet: Table 3
Q.8. Types of NTFPs collection
Fodder	Fuelwood	Medicinal plants	Bamboo products	Nettle products	Wild fruit	Wild vegetables	Ornamental plants	Agricultural tools	Ritual plants
1	1	2	2	1	2	1	1	2	1
1	1	2	1	1	1	1	1	2	1
1	1	2	2	1	2	2	2	2	2
1	1	2	1	2	1	1	2	1	2
1	1	2	1	1	2	2	2	2	2
1	1	2	1	1	2	2	2	2	2
1	1	2	1	1	1	1	1	1	1
1	1	2	2	1	1	1	2	2	2
1	1	2	1	1	2	1	2	1	2
1	1	1	1	1	2	2	2	2	2
1	1	2	2	2	2	2	2	2	2
1	1	2	2	1	2	2	2	1	2
1	1	1	2	1	1	1	1	2	2
1	1	2	1	2	1	1	1	2	2
1	1	2	2	2	1	2	2	2	2
1	1	2	2	2	2	2	2	2	2
1	1	2	1	2	1	1	2	2	2
1	1	2	2	1	1	1	1	2	1
1	1	2	2	2	1	1	2	2	2
1	1	2	2	2	1	2	2	2	2
1	1	1	1	1	1	1	2	2	2
1	1	2	2	2	2	2	2	2	2
1	1	2	2	2	2	2	2	2	2
1	1	2	1	2	2	2	2	1	2
1	1	2	2	2	2	1	2	2	2
1	1	2	2	2	2	2	2	2	2
1	1	2	1	2	2	1	2	2	2
1	1	1	1	2	1	1	2	2	2
1	1	2	1	2	1	1	2	2	2
1	1	2	2	2	2	1	2	2	2
1	1	1	2	2	1	1	1	2	2
1	1	2	1	2	1	1	1	2	2
1	1	1	1	2	1	1	1	1	2
1	1	2	2	2	2	2	2	2	2
1	1	1	1	2	1	2	1	2	2
1	1	1	1	2	1	1	1	1	2
1	1	1	1	2	1	1	2	1	2
1	1	2	1	2	2	2	2	2	2
1	1	2	2	2	2	1	2	2	2
1	1	1	1	2	1	1	2	1	2
1	1	2	1	2	2	2	2	2	2
1	1	2	1	2	1	1	2	2	2
1	1	2	1	2	2	1	2	2	2
2	1	2	2	2	2	2	2	2	2
1	1	2	1	2	2	1	2	2	2
1	1	2	1	2	1	1	2	2	2
2	1	1	1	2	1	1	1	1	1
2	1	1	1	2	1	1	1	1	2
1	1	2	1	2	1	1	1	2	2
2	1	1	1	2	1	1	1	2	2
1	1	2	1	2	1	1	1	1	2
1	1	2	1	2	1	1	1	1	2
1	1	2	1	2	1	1	1	1	2
1	1	2	1	2	2	1	2	2	2
1	1	2	1	2	2	1	2	2	2
1	1	2	2	2	2	1	2	2	2
1	1	2	2	2	1	1	2	2	2
1	1	2	2	2	2	1	2	2	2
2	1	2	1	2	1	1	2	2	2
1	1	2	1	1	2	1	2	2	2
1	1	2	2	1	1	1	1	2	2
2	1	2	2	1	1	1	1	2	2
1	1	2	1	1	1	1	1	2	1
1	1	2	1	1	1	1	1	2	1
1	1	2	2	2	1	1	1	2	2
1	1	2	2	2	1	1	1	2	2
1	1	2	1	2	1	1	1	1	1
1	1	2	1	1	1	1	1	1	2
1	1	1	1	2	1	1	1	1	1
1	1	2	1	2	1	1	1	1	2
1	1	1	1	2	1	1	1	1	2
1	1	1	1	1	1	1	1	1	1
2	1	2	2	1	1	1	1	2	2
1	1	2	2	2	1	1	1	2	2
1	1	1	1	2	1	1	1	2	2
1	1	2	1	2	1	1	1	2	2
1	1	2	1	2	1	1	1	2	2
1	1	2	1	2	1	1	1	1	2
1	1	2	1	2	1	1	1	1	2
1	1	2	1	1	1	1	1	2	1
1	1	2	2	1	1	1	1	2	2
1	1	1	1	2	1	1	1	2	2
1	1	2	1	2	1	1	2	2	2
1	1	1	2	1	1	1	1	2	2
1	1	2	2	2	1	1	1	2	2
2	1	2	2	2	1	1	1	2	2
1	1	1	1	2	1	1	1	2	2
1	1	2	1	2	1	1	1	2	2
1	1	2	1	1	1	1	1	2	2
1	1	1	1	1	1	1	1	2	2
1	1	2	1	1	1	1	1	2	2
2	1	2	2	1	1	1	1	2	2
1	1	2	1	1	1	1	1	2	2
1	1	2	1	1	1	1	1	2	2
1	1	1	1	1	1	1	1	2	2
1	1	2	2	1	1	1	1	1	2
1	1	1	1	1	1	1	1	2	2
2	1	2	1	1	1	1	1	2	2
1	1	1	1	1	1	1	1	2	2
1	1	1	1	1	1	1	1	1	2
1	1	2	1	1	1	1	1	2	2
1	1	2	2	1	1	1	1	2	2
1	1	1	1	2	1	1	1	1	2
1	1	2	1	2	1	1	1	2	2
1	1	2	1	1	1	1	1	2	2
1	1	2	1	1	1	1	1	2	2
1	1	1	1	1	1	1	1	2	2
2	1	2	2	1	1	1	1	2	2
1	1	2	1	1	1	1	1	2	2
1	1	2	1	2	1	1	1	2	2
1	1	2	1	2	1	1	1	2	2
1	1	2	1	1	1	1	1	1	2
1	1	1	1	1	1	1	1	2	1
1	1	2	1	2	1	1	1	2	2
1	1	1	1	1	1	1	1	2	2
1	1	2	1	1	1	1	1	2	2
2	1	2	1	1	1	1	1	2	2
1	1	1	1	1	1	1	1	2	2
1	1	2	1	1	1	1	1	2	2
2	1	1	1	1	1	1	1	1	2
1	1	2	1	2	1	1	1	1	2
2	1	1	1	1	1	1	1	1	2
1	1	2	2	1	1	1	1	1	2
2	1	2	1	1	1	1	2	2	2
1	1	1	1	1	1	1	1	1	2
1	1	1	1	1	1	1	1	1	2
1	1	1	1	1	1	1	1	1	2
1	1	1	1	1	1	1	1	2	2
1	1	2	1	2	1	1	1	2	2
1	1	2	1	1	1	1	1	2	2
1	1	1	2	1	1	1	1	2	2
1	1	2	1	1	1	1	1	2	2
1	1	2	1	1	1	1	1	2	2
2	1	2	1	1	1	1	2	2	2
2	1	1	1	1	1	1	1	1	2
1	1	2	1	2	1	1	1	1	2
1	1	2	1	1	1	1	1	1	2
1	1	1	1	1	1	1	1	1	1
2	1	1	1	1	1	1	1	1	2
2	1	1	1	1	1	1	1	1	2
2	1	1	1	1	1	1	1	1	2
2	1	1	1	1	1	1	1	1	2
1	1	1	1	1	1	1	1	1	2
1	1	2	1	1	1	1	1	1	2
2	1	2	2	1	1	1	1	2	2
1	1	2	1	1	1	1	1	2	2
1	1	2	1	1	1	1	1	2	1
1	1	1	1	1	1	1	1	2	2
1	1	1	1	1	1	1	1	2	2
2	1	2	1	1	1	1	1	2	2
2	1	2	1	1	1	1	1	2	2
2	1	2	1	1	1	1	1	1	2
1	1	2	1	1	1	1	1	2	2
2	1	2	1	1	1	1	1	2	2
1	1	1	1	2	1	1	1	2	2
2	1	2	1	1	1	1	1	2	2
1	1	2	1	1	1	1	1	1	2
1	1	2	2	1	1	1	1	1	2
1	1	1	1	2	1	1	1	1	2
2	1	2	1	2	1	1	1	1	2
2	1	2	2	2	1	1	1	2	2
2	1	2	2	2	1	1	1	2	2
2	1	2	2	1	1	1	1	1	2
2	1	1	1	1	1	1	1	1	2
2	1	2	1	1	1	1	1	1	2
1	1	1	1	1	1	1	1	2	2
1	1	1	1	1	1	1	1	2	2
1	1	2	1	1	1	1	1	2	2
1	1	2	1	1	1	1	1	1	2
2	1	2	2	1	1	1	1	1	2
1	1	2	2	1	1	1	1	1	2
1	1	1	1	1	1	1	1	1	2
1	1	1	1	1	1	1	1	1	1
1	1	1	1	1	1	1	1	1	2
1	1	1	1	1	1	1	1	1	1
1	1	1	1	1	1	1	1	1	2
1	1	1	1	1	1	1	1	1	1
2	1	2	1	1	1	1	1	2	2
1	1	2	1	1	1	1	1	1	2
1	1	1	1	1	1	1	1	1	2
1	1	1	1	1	1	1	2	2	2
2	1	2	2	2	1	1	1	1	2
1	1	1	1	2	1	1	1	1	2
1	1	1	1	2	1	1	1	1	2
1	1	2	1	1	1	1	1	1	2
1	1	2	1	1	1	1	1	1	2
2	1	1	1	1	1	1	1	2	2
1	1	2	1	1	1	1	1	1	2
1	1	1	1	1	1	1	1	1	2
1	1	1	1	1	1	1	1	1	2
1	1	1	1	1	1	1	1	1	2
1	1	2	1	1	1	1	1	1	2
1	1	1	1	1	1	1	1	1	2
1	1	2	1	1	1	1	1	1	2
1	1	2	1	1	1	1	1	1	2
1	1	1	1	2	1	1	1	1	2
1	1	1	1	1	1	1	1	1	2
1	1	1	1	1	1	1	1	1	2
2	1	2	1	1	1	1	1	1	1
1	1	1	1	1	1	1	1	1	2
1	1	2	1	1	1	1	1	1	2
1	1	1	1	1	1	1	1	1	2
1	1	2	1	1	1	1	1	1	2
1	1	1	1	1	1	1	1	1	1
1	1	2	1	1	1	1	1	1	2
1	1	1	1	1	1	1	1	1	2
1	1	1	1	1	1	1	1	1	2
1	1	1	1	2	1	1	1	1	2
1	1	1	1	1	1	1	1	1	1
1	1	2	2	2	1	1	1	2	1
2	1	1	2	2	1	1	1	2	2
2	1	2	2	1	1	1	1	2	2
1	1	1	1	1	1	1	1	1	2
2	1	2	1	2	1	1	1	1	1
2	1	2	1	1	1	1	1	2	2
1	1	1	1	2	1	1	1	1	1
1	1	2	1	1	1	1	1	2	1
1	1	2	1	1	1	1	1	1	1
1	1	1	1	1	1	1	1	2	2
1	1	1	1	2	1	1	1	1	2
2	1	2	2	1	1	1	1	2	2
1	1	1	1	1	1	1	1	1	2
2	1	2	2	1	1	1	1	2	2
2	1	2	2	2	2	2	2	2	2
2	1	2	1	1	1	1	1	2	2
1	1	1	1	1	1	1	1	2	2
1	1	2	1	1	1	1	1	2	2
2	1	2	1	1	1	1	1	1	2
1	1	1	1	2	1	1	1	1	2
1	1	1	1	2	1	1	1	1	2
2	1	2	2	2	1	1	1	2	2
2	1	2	2	2	1	1	1	2	2
1	1	1	1	1	1	1	1	1	2
1	1	1	1	2	1	1	1	1	2
2	1	2	2	1	1	1	1	1	2
1	1	1	1	1	1	1	1	1	1
1	1	2	1	1	1	1	1	2	1
2	1	2	1	1	1	1	2	1	1
1	1	2	2	2	1	1	1	1	2
1	1	2	1	1	1	1	1	2	1
1	1	2	1	1	1	1	2	1	2
1	1	1	1	1	1	1	1	1	2
1	1	2	1	2	1	1	1	2	2
2	1	2	1	2	1	1	1	1	2
1	1	2	1	2	1	1	1	1	2
1	1	2	1	2	1	1	1	2	2
2	1	2	1	2	2	2	2	2	2
2	1	2	2	2	1	1	1	2	2
2	1	2	2	2	1	1	1	2	2
1	1	1	1	2	1	1	1	2	2
1	1	2	1	1	2	2	2	1	2
1	1	1	2	2	2	2	2	2	2
1	1	2	2	2	2	2	2	2	2
1	1	2	1	1	1	1	1	2	1
2	1	2	1	1	2	2	2	2	2
1	1	1	1	2	2	2	2	2	2
2	1	2	2	2	2	2	2	2	2
1	1	2	1	2	2	2	2	1	2
2	1	1	2	1	2	2	2	2	2
1	1	1	1	2	2	2	2	1	2
2	1	1	1	1	1	1	1	2	2
1	1	1	1	1	2	2	2	1	2
1	1	1	1	1	2	2	2	2	2
1	1	1	1	2	1	1	2	2	2
1	1	2	1	1	1	2	2	2	2
2	1	2	1	1	2	2	2	2	2
2	1	2	1	2	2	2	2	2	2
1	1	2	1	1	2	2	2	2	2
1	1	1	1	1	1	1	1	1	1
1	1	1	1	1	2	2	2	2	2
1	1	1	1	1	2	2	2	2	2
2	1	2	2	1	2	2	2	2	2
2	1	2	2	1	1	1	1	2	2
2	1	2	2	1	1	1	1	1	1
2	1	2	2	1	2	2	2	2	2
2	1	2	1	1	2	2	2	2	2
1	1	2	1	2	2	2	2	2	2
2	1	2	2	1	1	1	1	2	2

## Sheet: Table 4
Q.9. List of fodder species
S.No	Local/Common Name	English Name	Scientific Name
1	Badahar	Monkey Jack	Artocarpus lakoocha
2	Chhomu/Ghude	Himalayan Small Bamboo	Thamnocalamus aristatus
3	Kalahkulu/Tusaro	Not available	Not available
4	Kamu/Tite	Himalayan Small Bamboo	Drepanostachyum falcatum
5	Khorsan Chhi	Not available	Not available
6	Malkaji/Gophla	Not available	Holboellia latifolia
7	Miphu Chhi/Liso	Not available	Scurrula parasitica
8	Ng-ra/ Dudhilo	Not available	Ficus neriifolia
9	Ngsi/Phalat	Blue Japanese Oak	Quercus glauca
10	Nishi/Kharsu	Brown Oak of Himalaya	Quercus semicarpifolia
11	Nuri chhi	Not available	Not available
12	Odu Chhi/Gogan	Not available	Saurauia napaulensis
13	Pleta Chhi/Chiple	Not available	Pouzolzia sanguinea
14	Plowu/Malinge	Himalayan Small Bamboo	Himalayacalamus cupreus
15	Prapri/Firfire Ghans	Not available	Hydrangea robusta
16	Pudki/Pachpate	Not available	Sausurea pennata
17	Purichhi/Chuletro	Not available	Brassaiopsis hainla
18	RuRu	Not available	Not available
19	Tuhuru/Guyeli	Oleaster	Elaeagnus latifolia
20	Tumu/Thotne	Not available	Polygonum molle
Q.10. List of fuelwood species
1	Changi/Loth Salla	Himalayan Yew	Taxus wallichiana
2	Chhodi/Bilaune	Not available	Maesa chisia
3	Chhomu/Ghude	Himalayan Small Bamboo	Thamnocalamus aristatus
4	Chohsi/Jhyano	Not available	Eurya acuminata
5	Chyarbu/Paiyu	Himalayan Cherry	Prunus cerasoides
6	Chyarsi/Angeri	Lyonia	Lyonia ovalifolia
7	Ghyosi/Uttis	Alder	Alnus nepalensis
8	Herah/Malah	Not available	Viburnum mullaha
9	Newa Si/Ashare	Not available	Viburnum nervosum
10	Ngsi/Phalat	Blue Japanese Oak	Quercus glauca
11	Palah/Aiselu	Golden Evergreen Raspberry	Rubus ellipticus
12	Phusre	Not available	Hydrangea heteromalla
13	Plowu/Malinge	Himalayan Small Bamboo	Himalayacalamus cupreus
14	Poritah/Laligurans	Rhododendron	Rhododendron arboreum
15	Rakchan	Not available	Daphniphyllum himalense
16	Syona/Champ	Magnolia	Magnolia champaca
17	Tisya/Bhutro	Nepal Barberry	Berberis aristata
18	Tiuru/Bhakimlo	Chinese Sumac	Rhus javanica
19	Tohsi/ Kali Kath	Not available	Myrsine semiserrata
20	Tuhuru/Guyeli	Oleaster	Elaeagnus latifolia
Q. 11. List of medicinal plant species
1	Banmara	Crofton Weed	Ageratina adenophora
2	Changi/Loth Salla	Himalayan Yew	Taxus wallichiana
3	Cheuri/Titepati	Mug Wart	Artemisia dubia
4	Chhyodomai /Bojho	Sweet Flag Calamus Root	Acorus calamus
5	Ghodtapre	Water Pennywort	Centella asiatica
6	Ghurbasan/Pakhanbed	Hairy Bergenia	Bergenia ciliata
7	Gurja	Heart-leaved Moonseed	Tinospora cordifolia
8	Hardjorne	Orchid	Dendrobium amoenum
9	Hey Nhu/ Ban Lasun	Wild Garlic	Allium wallichii
10	Heytanda/Lekbadmali	Not available	Polygonum
11	Kafal	Box Myrtle Bayberry	Myrica esculenta
12	Kudki	Not available	Neopicrorhiza scrophulariiflora
13	Kudu/Siltimur	Pepper	Lindera neesiana
14	Megai/Bikh	Not available	Aconitum ferox
15	Nihi Polhu/Allo	Himalayan Nettle	Girardinia diversifolia
16	Nirmashi	Not available	Aconitum gammiei
17	Okhar	Walnut	Juglans regia
18	Olmi/Halhale	Yellow Doek	Rumex nepalensis
19	Palah/Aiselu	Golden Evergreen Raspberry	Rubus ellipticus
20	Panch Amle	Orchid	Dactylorhiza hatagirea
21	Pipla	Wild Pepper	Piper mullesua
22	Poritah/Laligurans	Rhododendron	Rhododendron arboreum
23	Pruma/Timur	Nepal Pepper	Zanthoxylum armatum
24	Pudunchale/Padamchal	Himalayan Rhubarb	Rheum australe
25	Satwa/Satuwa	Not available	Paris polyphylla
26	Teedo/Chiraito	Chiretta	Swertia chirayita
27	Thakailo	Not available	Cirsium verutum
28	Tisya/Bhutro	Nepal Barberry	Berberis aristata
29	Tiuru/Bhakimlo	Chinese Sumac	Rhus javanica
30	Yarshya Gumba	Caterpillar Fungus	Cordypses sinensis
Q.12.List of nettle plant species
1	Nihi Polhu/Allo	Himalayan Nettle	Girardinia diversifolia
Q.13. List of bamboo plant species
1	Chhomu/Ghude	Himalayan Small Bamboo	Thamnocalamus aristatus
2	Chigar	Himalayan Small Bamboo	Borinda chigar
3	Kamu/Tite	Himalayan Small Bamboo	Drepanostachyum falcatum
4	Misur	Himalayan Small Bamboo	Not available
5	Pirma	Himalayan Small Bamboo	Not available
6	Plowu/Malinge	Himalayan Small Bamboo	Himalayacalamus cupreus
7	Syul	Himalayan Small Bamboo	Not available
Q.14. List of wild fruit species
1	Chhyaudi	Not available	Not available
2	Chutro	Common Barberry	Berberis asiatica
3	Chyarbu/Paiyu	Himalayan Cherry	Prunus cerasoides
4	Herah/Malah	Not available	Viburnum mullaha
5	Kabu	Not available	Not available
6	Kafal	Box Myrtle Bayberry	Myrica esculenta
7	Kasi/Katus	Nepal Chestnut	Castanopsis indica
8	Malkaji/Gophla	Not available	Holboellia latifolia
9	Meh Palah/Kimbu	Black Mulberry	Morus nigra
10	Miphu Chhi/Liso	Not available	Scurrula parasitica
11	Mowa/Khanayo	Nepal Fodder Fig	Ficus semicordata
12	Naljyo	Not available	Not available
13	Noulukujyu/Khiramlo	Not available	Polygonatum verticillatum
14	Okhar	Walnut	Juglans regia
15	Palah/Aiselu	Golden Evergreen Raspberry	Rubus ellipticus
16	Puri	Himalayan Bird Cherry	Prunus napaulensis
17	Sisi	Not available	Not available
18	Tehwu	Not available	Not available
19	Tisya/Bhutro	Nepal Barberry	Berberis aristata
20	Toju/Golkakri	Creeping Cucumber	Solena heterophylla
21	Tuhuru/Guyeli	Oleaster	Elaeagnus latifolia
Q.15. List of wild vegetable species
1	Ban Temi/Ban Tarul	Potato Yam	Dioscorea bulbifera
2	Chhomu/Ghude	Himalayan Small Bamboo	Thamnocalamus aristatus
3	Hey Nhu/ Ban Lasun	Wild Garlic	Allium wallichii
4	Jali Chyau	Mushroom	Morchella conica
5	Jibre Saag	Adder’s Tongue	Ophioglossum vulgatum
6	Kalunge Chyau	Mushroom	Termitomyces eurhizus
7	Kanya Chyau	Mushroom	Pleurotus nepalensis
8	Laule Tah/Dhaga Saag	Not available	Rheum
9	Lotah/Niuro	Edible Fern Shoot	Dryopteris cochleata
10	Maye Tah/Makai Saag	Not available	Not available
11	Mirge Chyau	Mushroom	Lentinula edodes
12	Nagroom Chyau	Mushroom	Grifola frondosa
13	Olmi/Halhale	Yellow Doek	Rumex nepalensis
14	Pahi Tah	Not available	Not available
15	Plema/Chiple Chyau	Mushroom	Suillus granulatus
16	Plowu/Malinge	Himalayan Small Bamboo	Himalayacalamus cupreus
17	Puchutohru/ Kurilo	Wild Asparagus	Asparagus racemosus
18	Rato Chayu	Mushroom	Laetiporus sulphureus
19	Thankre Chyau	Mushroom	Clavaria cristata
Q.16. List of ornamental plant species
1	Ghurbasan/Pakhanbed	Hairy Bergenia	Bergenia ciliata
2	Mahu Tah	Himalayan Primrose	Primula denticulata
3	Poritah/Laligurans	Rhododendron	Rhododendron arboreum
4	Sal Tah/Sungava	Orchid	Coelogyne cristata
5	Syona/Champ	Magnolia	Magnolia champaca
Q.17. List of agricultural tools plant species
1	Changi/Loth Salla	Himalayan Yew	Taxus wallichiana
2	Chyarbu/Paiyu	Himalayan Cherry	Prunus cerasoides
3	Kyosi/Chilaune	Needle Wood	Schima wallichii
4	Newa Si/Ashare	Not available	Viburnum nervosum
5	Ngsi/Phalat	Blue Japanese Oak	Quercus glauca
6	Poritah/Laligurans	Rhododendron	Rhododendron arboreum
Q.18. List of ritual plant species
1	Ban Temi/Ban Tarul	Potato Yam	Dioscorea bulbifera
2	Cheuri/Titepati	Mug Wart	Artemisia dubia
3	Chhomu/Ghude	Himalayan Small Bamboo	Thamnocalamus aristatus
4	Chhyou Mhai/Nagbeli	Clubmoss	Lycopodium clavatum
5	Chhyu Tah	Not available	Not available
6	Chyarbu/Paiyu	Himalayan Cherry	Prunus cerasoides
7	Herah/Malah	Not available	Viburnum mullaha
8	Kamu/Tite	Himalayan Small Bamboo	Drepanostachyum falcatum
9	Khel/Bhojpatra	Himalayan Silver Birch	Betula utilis
10	Lerah	Not available	Not available
11	Neri/Kukurdaino	Green Briers	Smilax aspera
12	Ng-ra/ Dudhilo	Not available	Ficus neriifolia
13	Plowu/Malinge	Himalayan Small Bamboo	Himalayacalamus cupreus
14	Pruma/Timur	Nepal Pepper	Zanthoxylum armatum
15	Puchutohru/ Kurilo	Wild Asparagus	Asparagus racemosus
16	RuRu	Not available	Not available
17	Siuru/Dhupi	Himalayan Pencil Cedar	Juniperus communis
18	Thundura Tah/Khaldi	Not available	Bistorta
19	Tili Tah	Not available	Not available
20	Tiuru/Bhakimlo	Chinese Sumac	Rhus javanica
21	Tu Nho/Dubo	Bermuda Grass	Cynodon dactylon

## Sheet: Table 5
Q.19. Why do you collect NTFPs?
1
1
1
3
1
1
3
1
1
3
1
1
1
1
1
1
3
1
1
1
3
1
1
3
1
1
1
3
3
1
3
1
3
1
3
3
3
3
1
3
3
1
1
1
3
1
3
3
3
3
3
3
3
1
3
1
1
1
1
1
3
1
1
1
1
1
3
3
1
1
1
1
1
1
3
3
3
3
3
1
3
1
1
3
1
1
3
3
3
3
1
1
3
1
3
1
3
3
3
3
3
1
3
3
3
3
3
3
3
1
3
3
3
1
3
1
1
3
3
3
3
3
3
3
3
3
3
3
1
1
3
1
1
3
3
3
3
3
3
3
3
3
1
3
1
1
1
3
3
3
3
3
1
3
3
3
3
3
3
3
1
1
1
3
1
3
3
1
3
3
1
3
3
3
3
3
3
3
1
3
3
1
3
1
3
3
1
1
3
3
3
3
3
1
1
3
3
3
1
3
3
3
1
3
1
3
3
1
3
1
3
1
3
1
1
3
1
1
3
3
3
3
3
1
3
3
3
3
3
3
1
1
1
3
1
1
1
1
1
1
3
3
3
3
3
3
1
1
1
3
1
3
1
1
1
3
3
3
3
3
3
3
3
3
1
3
3
1
3
3
1
3
1
1
3
1
1
1

## Sheet: Table 6
Q.20. Extent of agreement on climate change happening in the area
4
4
4
4
4
4
4
4
4
4
4
4
4
4
4
4
4
4
4
4
4
4
4
4
4
4
4
4
4
4
4
4
4
4
4
4
4
4
4
4
4
4
5
4
4
4
4
4
4
4
4
4
4
4
4
4
4
4
4
4
4
4
4
4
4
4
4
4
5
4
4
4
4
4
4
4
4
4
4
4
4
4
4
4
4
4
4
4
4
4
4
4
4
4
4
4
4
4
4
4
4
4
4
4
4
4
4
4
4
4
4
4
4
4
4
4
3
4
4
4
4
4
4
4
4
4
4
4
4
4
4
4
4
4
4
4
4
4
4
4
4
4
4
4
4
4
3
4
4
4
4
4
4
4
4
4
4
4
4
4
4
4
4
4
4
4
4
3
4
4
4
4
3
4
4
4
3
4
4
4
4
4
3
4
3
4
4
4
4
4
3
4
4
4
4
3
4
4
4
4
3
4
4
4
4
4
4
4
4
4
3
4
4
4
4
4
4
4
3
3
3
4
3
3
3
3
3
3
4
4
3
4
4
4
4
4
4
4
4
4
4
4
4
4
4
4
3
4
4
4
3
3
3
4
3
3
3
4
3
4
4
3
4
3
4
4
4
4
4
4
3
3
4
4
3
3
3
3

## Sheet: Table 7
Q.21.				Q.22.		Q.23.		Q.24.			Q.25.
Change in summer maximum temperature	Change in winter maximum temperature	Change in summer minimum temperature	Change in winter minimum temperature	Change in summer rainfall amount	Change in winter rainfall amount	Change in summer drought	Change in winter drought	Change in frequency of snowfall	Change in frequency of hailstorm	Change in frequency of strong wind	Change in landslides events	Change in floods events	Change in frequency of forest fire	Change pests and insects occurrence	Change in invasive plant species occurrence
4	4	4	4	2	2	2	3	2	2	2	2	2	3	4	4
4	4	4	4	2	2	2	4	2	2	2	2	2	3	4	4
4	4	4	4	4	3	2	4	2	4	2	4	4	3	4	4
4	3	4	3	4	3	3	3	2	3	3	3	3	3	4	4
4	4	4	4	2	2	2	3	4	2	2	2	2	3	4	4
4	2	3	2	5	2	4	4	2	4	2	2	2	3	4	4
4	4	4	4	2	2	4	4	2	4	3	3	3	3	4	4
4	3	3	3	4	2	4	4	2	4	2	4	4	3	4	4
4	4	3	2	4	2	4	4	2	4	2	2	4	3	4	5
4	4	3	3	4	2	2	4	2	4	3	2	2	2	4	5
4	2	3	2	4	2	4	4	2	4	4	4	4	3	4	5
4	2	3	3	4	3	3	4	2	3	3	2	2	3	3	4
4	2	4	2	4	4	4	3	2	4	4	4	4	3	4	4
4	3	4	3	4	2	3	4	2	4	4	4	4	3	4	4
4	3	4	2	4	2	3	3	2	4	4	4	4	3	4	4
4	4	4	4	4	2	3	4	2	4	3	3	3	3	4	4
4	4	4	4	4	2	4	4	2	3	3	3	3	3	4	4
4	3	4	2	4	2	3	4	2	4	4	2	3	4	4	4
4	4	4	4	4	3	3	3	2	4	3	3	3	3	4	4
4	4	4	4	4	2	4	4	2	4	2	3	3	3	4	5
4	3	3	2	4	2	4	4	2	4	4	4	4	3	4	5
4	3	4	3	4	4	4	4	2	4	2	4	4	3	4	5
4	2	4	2	4	2	4	4	2	4	3	2	2	3	4	4
4	2	4	2	4	2	4	4	2	4	4	4	3	3	4	5
4	2	3	2	4	2	4	4	2	4	2	4	3	3	4	5
4	4	3	4	4	2	4	4	2	4	4	4	4	3	4	4
4	4	3	4	4	2	4	4	2	4	2	2	2	3	4	5
4	3	4	3	4	2	4	4	2	4	2	3	4	3	4	5
4	3	3	2	4	2	4	4	2	4	4	4	4	3	4	5
4	3	3	2	4	2	4	4	2	4	4	3	4	3	4	4
4	4	4	4	2	2	3	3	2	4	4	4	4	3	4	4
4	3	4	3	4	2	3	4	2	4	3	4	4	3	4	4
4	4	4	4	4	3	4	4	3	4	3	3	3	3	4	4
4	4	4	4	4	2	4	4	2	4	4	3	3	3	4	4
4	4	4	4	4	2	3	3	2	3	3	3	3	3	4	4
4	2	4	2	4	4	3	3	2	3	4	3	3	3	4	4
4	4	4	4	4	2	4	4	2	4	4	3	4	3	4	4
4	4	4	4	4	2	4	4	2	4	4	3	4	3	4	4
4	2	4	2	4	2	4	4	2	4	4	4	4	3	4	5
4	2	4	2	4	2	4	4	2	4	4	4	4	3	4	5
4	2	4	2	4	2	4	4	2	4	3	4	4	3	4	5
4	2	4	2	4	2	4	4	2	4	4	4	3	4	5	4
4	2	4	2	4	2	4	4	2	5	4	4	4	3	4	5
4	2	4	2	4	2	4	4	2	4	4	4	4	3	4	4
4	4	4	4	4	2	4	4	2	3	2	4	4	3	4	5
4	4	4	3	4	2	4	4	2	4	2	2	4	3	4	5
4	4	4	4	4	2	3	4	2	4	4	3	3	3	4	4
4	4	4	4	4	3	4	4	2	4	4	4	4	3	4	4
4	2	4	2	4	2	4	4	2	4	4	3	3	3	4	4
4	4	4	4	3	2	3	3	2	3	3	3	3	3	4	4
4	2	4	2	4	2	3	2	2	4	4	4	4	3	4	4
4	4	4	4	4	2	3	2	2	4	4	4	4	3	4	4
4	4	4	4	2	2	4	4	2	4	3	2	2	3	4	4
4	4	3	4	4	4	4	3	2	4	4	4	4	2	4	5
4	4	3	4	4	3	4	4	2	4	4	4	4	2	4	5
4	3	3	4	4	2	3	2	2	4	4	4	4	3	4	5
4	3	3	3	4	2	3	3	2	4	4	4	4	3	3	5
4	4	4	4	3	3	3	3	2	4	4	5	5	3	5	5
4	4	3	2	4	2	3	4	2	4	3	4	4	3	4	5
4	4	3	4	4	2	4	4	2	4	4	4	3	3	4	5
4	4	4	4	4	2	3	4	2	4	4	4	4	3	4	4
4	4	4	4	4	2	3	3	2	3	3	3	3	3	4	4
4	4	4	4	4	2	3	4	2	4	4	4	4	3	4	4
4	2	4	2	3	4	3	4	2	4	2	4	4	3	4	4
4	4	4	4	4	2	3	4	2	4	3	3	3	3	4	4
4	4	4	4	4	2	3	4	2	4	4	4	4	3	4	4
4	4	4	4	4	2	3	4	2	2	4	3	3	3	4	4
4	4	4	4	2	2	4	4	2	4	3	3	3	3	4	4
4	3	4	2	4	4	3	4	1	4	4	3	3	3	4	4
4	4	4	4	4	4	4	4	2	4	4	3	3	3	4	4
3	3	4	3	4	2	4	4	2	4	4	3	3	3	4	4
4	4	4	4	3	2	3	4	2	4	3	3	3	3	4	4
4	2	4	2	4	2	3	3	2	4	3	3	3	3	4	4
4	4	4	4	4	2	3	4	2	4	4	3	3	3	4	4
4	4	4	4	2	2	3	4	2	3	4	4	4	3	4	4
4	3	4	3	4	2	3	4	2	4	4	3	3	3	4	4
4	4	4	4	4	2	3	4	2	4	4	3	3	3	4	4
4	4	4	2	2	2	3	4	2	4	3	2	2	3	4	4
4	3	4	3	3	2	4	4	2	2	2	3	3	3	4	4
4	3	4	3	4	3	4	4	2	4	4	4	4	3	4	4
4	4	4	4	4	2	3	3	2	4	4	4	4	3	4	4
4	4	4	4	2	2	3	3	2	2	4	2	2	3	4	4
4	4	4	4	4	2	3	4	2	4	3	4	4	3	4	4
4	4	4	4	3	2	3	4	2	2	2	3	3	3	4	4
4	4	4	4	3	2	3	3	2	4	3	4	4	3	4	4
4	3	4	3	4	2	3	4	2	4	3	4	4	3	4	4
4	4	4	4	4	4	2	2	2	4	4	3	3	3	4	4
4	4	4	4	3	2	3	4	2	4	3	4	4	3	4	4
4	4	4	4	3	2	3	4	2	4	4	3	3	3	4	4
4	4	4	4	3	2	3	3	2	4	4	4	4	3	4	4
4	4	4	4	3	2	3	4	2	4	3	2	2	3	4	4
4	4	4	4	4	2	3	4	2	4	3	3	3	3	4	4
4	3	4	3	4	2	3	4	2	4	3	3	3	3	4	4
4	4	4	4	3	2	3	4	2	4	3	4	4	3	4	4
4	4	4	4	4	2	3	4	2	4	3	3	3	3	4	4
4	4	4	4	2	2	3	4	2	3	2	2	2	3	4	4
4	3	4	3	3	2	3	4	2	2	3	3	3	3	4	4
4	3	4	3	3	2	3	4	2	2	3	3	3	3	4	4
4	4	4	3	4	3	4	2	2	4	4	4	4	3	4	4
4	3	4	3	3	2	3	4	2	4	4	4	2	3	4	4
4	2	4	2	3	2	3	4	2	4	3	4	2	3	4	4
4	4	4	4	4	2	3	4	2	4	3	3	3	4	4	4
4	4	4	4	3	2	3	4	2	4	4	4	4	3	4	4
4	4	4	4	4	2	3	4	2	3	4	4	4	3	4	4
4	4	4	4	4	2	3	4	2	4	4	4	4	3	4	4
4	4	4	4	3	2	3	4	2	4	4	4	4	3	4	4
4	4	4	4	4	2	3	4	2	4	3	4	4	3	4	4
4	4	4	4	4	2	3	4	2	4	4	4	4	3	4	4
4	4	4	2	3	2	3	4	2	3	4	4	4	3	4	4
4	4	4	2	4	2	3	4	2	3	3	3	3	3	4	4
4	3	4	2	3	2	3	4	2	4	4	4	4	3	4	4
4	4	4	2	4	2	3	4	2	4	4	4	4	3	4	4
4	4	4	2	4	2	3	4	2	4	4	4	4	3	4	4
4	4	4	2	4	2	3	4	2	3	4	4	4	3	4	4
4	4	4	2	4	2	3	4	2	3	4	4	4	3	4	4
4	2	4	2	4	2	3	4	2	3	4	4	4	3	4	4
4	4	4	4	4	2	3	4	2	3	3	3	3	3	4	4
4	4	4	4	3	2	3	4	2	4	3	2	4	3	4	4
4	4	4	4	4	2	3	4	2	2	4	4	4	3	4	4
4	4	4	4	4	2	3	4	2	2	2	2	4	3	4	4
4	2	4	2	4	2	4	4	2	2	4	4	4	3	4	4
4	2	4	2	2	2	4	4	2	4	4	2	2	2	4	4
4	4	4	4	4	4	2	2	2	4	4	4	4	2	4	4
4	2	4	2	4	2	4	4	2	2	3	4	4	3	4	4
3	3	3	3	4	4	3	4	2	4	4	4	4	2	4	4
3	3	3	3	4	4	3	4	3	2	3	2	2	2	4	4
4	2	4	2	3	2	3	4	2	2	2	4	4	2	4	4
4	2	4	2	4	2	3	4	2	2	3	4	4	3	4	4
4	4	4	2	4	2	3	4	2	4	4	4	4	3	4	4
4	4	4	2	4	2	3	4	2	4	3	4	3	4	4	4
4	3	4	3	4	2	3	4	3	4	3	3	3	3	4	4
4	3	4	2	4	2	3	4	2	3	2	3	3	3	4	4
4	4	4	2	4	2	3	4	2	4	4	4	4	3	4	4
4	4	4	4	4	2	3	4	2	2	4	4	4	3	4	4
4	4	4	4	4	2	4	4	2	2	4	4	4	2	3	4
4	4	4	4	4	2	3	4	2	2	2	4	4	2	4	4
4	2	4	2	4	2	4	4	2	2	4	4	4	2	4	4
4	4	4	4	3	3	3	4	2	4	3	4	4	2	4	4
4	2	4	2	4	2	4	4	2	2	4	4	4	2	4	4
4	2	4	2	2	2	4	4	2	2	3	4	4	2	2	4
4	2	4	2	3	2	3	4	2	2	2	4	4	2	4	4
4	4	4	4	2	2	3	4	2	2	2	2	2	2	4	4
4	3	4	3	4	2	4	4	2	3	3	4	4	2	4	4
4	4	4	4	2	2	3	4	2	2	2	2	2	2	4	4
4	4	4	2	4	2	3	4	2	3	4	4	4	3	4	4
4	4	4	2	4	2	3	4	2	4	3	3	4	3	4	4
4	4	4	4	4	3	2	3	3	4	3	4	3	3	4	4
4	3	4	3	4	2	3	4	2	4	4	4	3	3	4	4
4	4	4	2	4	2	3	4	2	4	4	4	4	2	4	4
4	4	4	4	4	2	3	4	2	2	2	4	4	3	4	4
4	3	4	3	4	2	2	4	2	3	3	3	3	3	4	4
4	4	4	4	4	2	3	4	2	2	2	2	2	2	4	4
4	3	4	2	4	2	3	4	2	4	4	3	4	2	4	4
4	3	4	2	4	2	3	4	2	2	2	2	2	3	4	4
4	4	4	4	2	4	4	4	2	2	4	4	4	3	4	4
4	4	4	4	4	2	2	4	2	3	3	4	4	3	4	4
3	4	3	4	4	2	2	4	2	4	4	2	2	3	4	4
4	4	4	4	3	2	3	4	2	2	2	4	4	2	4	4
4	2	4	2	3	2	3	4	2	2	2	2	2	2	4	4
4	4	4	4	3	2	3	4	2	2	1	4	4	2	4	4
4	4	4	2	4	3	2	3	2	3	2	3	2	3	4	4
4	4	4	4	3	2	3	4	2	2	2	2	2	2	4	4
4	4	4	4	4	2	4	4	2	2	2	2	2	2	4	4
4	4	4	4	4	2	3	4	2	2	2	2	2	2	4	4
4	4	4	4	4	2	3	4	2	4	3	2	2	2	4	4
4	4	4	2	4	2	4	4	2	4	4	4	3	3	4	4
4	4	4	2	3	2	3	4	2	3	4	4	4	3	4	4
4	3	4	2	4	2	3	4	2	4	4	4	4	3	4	4
4	4	4	3	2	3	4	3	2	4	4	2	2	3	4	4
4	3	4	2	4	3	2	3	2	4	3	4	3	3	4	4
4	4	4	4	3	2	3	4	2	3	3	2	2	3	4	4
4	4	4	3	4	2	2	4	2	4	4	4	4	3	4	4
4	4	4	2	4	2	3	4	2	4	4	3	3	3	4	4
4	4	4	2	3	2	3	4	2	4	4	3	3	3	4	4
4	3	4	3	3	2	3	4	2	4	4	4	2	3	4	4
4	3	4	2	4	2	3	4	2	2	2	4	4	3	4	4
4	4	4	3	2	2	4	4	2	4	4	2	2	3	4	4
4	3	4	3	4	2	3	4	2	4	3	4	4	3	4	4
4	3	4	3	4	2	2	4	2	3	3	4	4	3	4	4
4	4	4	2	3	2	3	4	2	3	3	4	4	3	4	4
4	3	4	2	4	2	3	4	2	3	3	4	2	3	4	4
4	4	4	4	4	2	3	4	2	2	2	2	2	2	4	4
4	4	4	4	4	2	3	4	2	4	3	2	2	2	4	4
4	2	4	2	4	3	3	4	2	4	2	2	2	2	4	4
4	4	4	4	4	2	3	4	2	2	2	2	2	4	4	4
3	3	3	3	3	2	3	4	2	4	4	3	3	2	4	4
4	4	4	4	4	2	3	4	2	4	2	2	2	2	4	4
4	4	4	4	4	2	3	4	2	4	4	2	2	2	4	4
4	4	4	2	2	2	4	4	2	4	4	4	4	3	4	4
4	4	4	2	4	2	2	4	2	4	3	4	3	3	4	4
4	4	4	2	4	2	3	4	2	3	3	4	3	3	4	4
4	4	4	4	4	2	3	4	2	4	2	4	4	3	4	4
4	2	4	2	4	2	3	4	2	3	3	4	4	2	4	4
4	4	4	4	4	2	3	4	2	4	3	3	3	2	4	4
4	4	4	4	4	2	4	4	2	4	4	2	2	2	4	4
4	4	4	4	4	2	3	4	2	2	4	4	4	2	4	4
4	4	4	4	2	2	3	4	2	4	4	3	4	2	4	4
4	2	4	2	4	3	2	4	2	3	3	4	4	2	4	4
4	3	4	3	4	2	3	4	2	4	2	4	4	3	4	4
4	4	4	2	2	2	4	4	2	4	2	2	2	3	4	4
4	4	4	2	4	2	3	2	2	4	4	4	4	3	4	4
4	3	4	3	4	2	3	4	2	4	4	4	4	3	4	4
4	4	4	2	4	2	2	4	2	4	4	4	4	3	4	4
4	4	4	2	3	2	3	4	2	3	3	3	3	3	4	4
4	4	4	2	4	2	2	4	2	4	4	2	3	3	4	4
4	4	4	4	4	2	3	4	2	4	3	2	2	2	4	4
4	4	4	4	4	2	3	4	2	4	3	2	2	2	4	4
4	4	4	4	4	2	3	4	2	4	3	2	2	2	4	4
4	4	4	4	3	2	3	4	2	3	3	3	3	3	4	4
3	3	3	3	4	2	3	4	2	2	3	2	3	3	4	4
3	3	3	3	4	2	3	4	2	3	3	4	4	3	4	4
4	3	4	2	3	2	3	3	2	4	3	3	3	3	4	4
4	3	4	3	4	2	3	4	2	2	3	3	3	3	4	4
3	2	3	2	3	2	3	4	2	4	2	4	4	3	4	4
4	3	4	2	4	2	2	4	2	4	3	4	4	3	4	4
4	3	4	3	4	2	3	4	2	2	3	3	3	3	4	4
4	3	3	3	4	3	3	3	2	4	4	3	3	3	4	4
4	2	2	3	3	3	3	3	2	4	4	3	3	3	4	4
3	3	3	3	3	3	3	3	2	3	3	3	3	3	4	4
3	3	3	3	4	2	3	3	2	2	2	4	4	3	4	4
3	3	3	3	3	3	3	3	3	3	3	3	3	3	4	4
4	4	4	2	3	2	3	4	2	4	4	3	3	3	4	4
3	3	3	3	3	3	3	3	3	3	3	3	3	3	4	4
3	3	3	3	3	3	3	3	3	3	3	3	3	3	4	4
3	3	3	3	4	2	3	2	2	4	3	4	4	3	4	4
3	3	3	3	3	3	3	3	2	3	2	3	3	3	4	4
3	3	3	3	3	3	3	3	2	4	3	3	3	3	4	4
4	2	4	2	4	3	3	3	3	3	3	4	4	3	3	4
4	4	4	4	4	2	3	4	2	3	3	3	4	3	4	4
4	2	4	2	4	2	4	4	2	4	4	3	4	3	4	4
4	3	4	2	4	2	3	4	2	2	3	3	3	3	4	4
4	3	4	2	4	2	3	4	2	2	3	3	3	3	4	4
4	3	4	3	4	2	4	4	2	4	3	3	4	3	4	4
4	3	4	3	3	2	3	4	2	4	3	3	3	3	4	4
4	3	3	2	3	3	4	3	2	4	4	3	3	3	4	4
4	3	4	3	4	3	3	3	2	4	3	3	3	3	4	4
4	2	4	4	4	3	3	3	2	4	4	3	3	2	4	4
4	3	3	3	4	2	3	3	2	2	3	2	2	2	4	4
4	3	4	2	4	4	4	3	2	4	4	4	4	3	4	4
3	3	3	3	4	2	3	3	2	3	3	3	3	3	4	4
4	4	4	2	3	2	3	2	2	4	4	3	3	3	4	4
4	3	4	2	4	2	3	3	2	4	4	3	4	3	4	4
4	4	4	4	4	2	3	4	2	2	3	3	3	3	4	4
3	3	3	3	4	2	3	4	2	3	3	4	4	3	4	4
4	4	4	4	4	2	3	4	2	2	3	3	3	3	4	4
4	4	4	4	4	2	3	4	2	3	3	2	2	3	4	4
3	3	3	3	3	3	3	3	2	2	4	4	3	2	4	4
4	3	4	2	4	2	3	4	2	4	3	3	4	3	4	4
4	3	4	3	4	2	3	4	2	3	3	3	3	3	4	4
4	4	4	4	3	2	3	4	2	4	3	3	3	3	4	4
3	3	3	3	3	3	3	3	2	4	3	3	3	2	4	4
3	3	3	3	3	3	3	4	2	2	4	4	4	2	4	4
4	2	3	3	3	3	3	3	2	4	3	3	2	4	4	4
4	2	3	2	4	2	3	4	2	2	3	2	2	2	4	4
3	3	3	3	3	3	3	3	3	3	3	3	3	3	4	4
3	3	3	3	3	3	3	3	2	4	3	3	4	2	3	4
3	3	3	3	4	3	3	3	2	2	3	3	3	2	4	4
3	4	3	2	4	2	4	4	2	4	4	4	4	2	3	4
3	3	3	3	3	3	3	3	2	3	3	3	3	3	4	4
3	2	3	2	4	3	3	3	2	3	2	4	3	3	4	4
3	3	3	3	4	3	4	4	2	3	4	4	4	3	4	4
3	3	3	3	3	3	3	3	2	3	2	3	3	3	4	4
3	2	3	2	4	3	3	4	2	2	3	4	4	3	4	4
3	3	3	3	3	3	3	3	2	4	4	4	4	2	4	4
4	3	4	3	2	2	3	3	2	3	2	3	3	2	4	4
3	3	3	2	3	3	3	3	3	3	3	3	3	3	3	3
3	2	3	2	4	3	3	3	3	3	3	3	3	3	4	4
4	3	3	2	3	2	3	3	2	3	3	3	3	3	4	4
4	4	4	4	4	3	4	3	4	4	4	4	4	3	4	4
4	3	3	3	3	3	4	4	2	2	3	4	4	3	4	4
3	3	3	3	3	3	3	3	2	2	2	3	3	3	4	4
3	3	3	3	3	3	3	3	2	3	3	3	3	3	4	4
3	3	3	3	4	4	3	3	2	3	3	3	3	3	4	4
3	2	3	2	4	2	3	4	2	3	2	3	3	3	4	4
4	3	4	3	4	3	3	3	2	3	3	4	4	2	4	4
4	3	4	3	3	3	3	3	2	4	3	4	4	2	4	4
3	3	3	3	3	3	3	3	2	3	4	4	4	2	4	4
3	3	3	3	3	3	3	3	2	3	3	3	3	3	4	4

## Sheet: Table 8
Q.26.1 Perceived impacts of climate change and extreme events on fodder										Q. 26.2 Perceived impacts of climate change and extreme events on fuelwood										Q.26.3 Perceived impacts of climate change and extreme events on medicinal plants										Q. 27.1 Perceived impacts of climate change on nettle products										Q.27.2 Perceived impacts of climate change on bamboo products
Change in temperature pattern	Change in precipitation pattern	Drought	Landslides	Forest fires	Strong winds	Floods	Halistorm	Pests and insects	Invasive plant species	Change in temperature pattern	Change in precipitation pattern	Drought	Landslides	Forest fires	Strong winds	Floods	Halistorm	Pests and insects	Invasive plant species	Change in temperature pattern	Change in precipitation pattern	Drought	Landslides	Forest fires	Strong winds	Floods	Halistorm	Pests and insects	Invasive plant species	Change in temperature pattern	Change in precipitation pattern	Drought	Landslides	Forest fires	Strong winds	Floods	Halistorm	Pests and insects	Invasive plant species	Change in temperature pattern	Change in precipitation pattern	Drought	Landslides	Forest fires	Strong winds	Floods	Halistorm	Pests and insects	Invasive plant species
3	3	3	3	3	3	3	3	4	4	3	3	3	3	3	3	3	3	4	4	0	0	0	0	0	0	0	0	0	0	4	4	3	3	3	3	3	3	3	4	0	0	0	0	0	0	0	0	0	0
3	3	3	3	3	3	3	3	3	4	3	3	3	3	3	3	3	3	4	3	0	0	0	0	0	0	0	0	0	0	3	3	3	3	3	3	3	3	3	4	3	3	3	3	3	3	3	3	3	3
3	3	3	3	3	3	3	3	3	4	3	3	3	3	3	3	3	3	3	4	0	0	0	0	0	0	0	0	0	0	3	3	3	3	3	3	3	3	3	3	0	0	0	0	0	0	0	0	0	0
3	3	3	3	3	3	3	3	4	4	3	3	3	3	3	3	3	3	4	4	0	0	0	0	0	0	0	0	0	0	0	0	0	0	0	0	0	0	0	0	4	3	3	3	3	4	3	4	3	3
3	3	3	3	3	3	3	3	3	4	3	3	3	3	3	3	3	3	4	4	0	0	0	0	0	0	0	0	0	0	3	3	3	3	3	3	3	3	3	4	3	3	3	3	3	3	3	3	3	3
3	3	3	3	3	3	3	4	4	4	3	3	3	3	3	3	3	3	4	4	0	0	0	0	0	0	0	0	0	0	4	3	3	3	3	3	3	3	4	4	3	3	3	3	3	3	3	3	4	4
3	3	3	3	3	3	3	4	4	4	3	3	3	3	3	3	3	4	4	3	0	0	0	0	0	0	0	0	0	0	3	3	3	3	3	3	3	4	4	4	4	3	3	3	3	3	3	3	3	3
3	3	3	3	3	3	3	4	4	4	3	3	3	3	3	3	3	3	4	4	0	0	0	0	0	0	0	0	0	0	3	3	3	3	3	3	3	3	3	3	0	0	0	0	0	0	0	0	0	0
3	3	3	3	3	3	3	4	4	4	3	3	3	3	3	3	3	3	4	4	0	0	0	0	0	0	0	0	0	0	4	4	3	3	3	3	3	4	4	4	4	4	3	3	3	3	3	3	3	3
3	3	3	3	3	3	3	4	4	4	3	3	3	3	3	3	3	3	4	3	3	3	3	3	3	3	3	4	3	3	3	3	3	3	3	3	3	4	3	3	3	3	3	3	3	3	3	3	4	3
4	4	4	4	3	4	4	4	4	4	3	3	4	4	3	4	4	4	4	4	0	0	0	0	0	0	0	0	0	0	0	0	0	0	0	0	0	0	0	0	0	0	0	0	0	0	0	0	0	0
3	3	3	3	3	3	3	3	3	4	3	3	3	3	3	3	3	3	4	4	0	0	0	0	0	0	0	0	0	0	3	3	3	3	3	3	3	3	4	4	0	0	0	0	0	0	0	0	0	0
3	3	3	3	3	4	3	4	4	4	3	3	3	3	3	4	3	4	4	4	3	3	3	3	3	3	3	4	3	3	3	3	3	3	3	3	3	4	4	3	0	0	0	0	0	0	0	0	0	0
3	3	3	4	3	4	4	4	4	4	3	3	3	4	3	4	4	4	4	4	0	0	0	0	0	0	0	0	0	0	0	0	0	0	0	0	0	0	0	0	3	3	3	3	3	4	3	4	4	3
3	3	3	3	3	4	3	4	4	4	3	3	3	3	3	4	3	3	3	3	0	0	0	0	0	0	0	0	0	0	0	0	0	0	0	0	0	0	0	0	0	0	0	0	0	0	0	0	0	0
3	3	3	3	3	3	3	4	4	4	3	3	3	3	3	3	3	4	4	4	0	0	0	0	0	0	0	0	0	0	0	0	0	0	0	0	0	0	0	0	0	0	0	0	0	0	0	0	0	0
3	3	3	3	3	3	3	4	4	4	3	3	3	3	3	3	3	4	4	4	0	0	0	0	0	0	0	0	0	0	0	0	0	0	0	0	0	0	0	0	4	3	3	3	3	3	3	4	3	3
3	3	3	3	4	4	3	4	4	4	3	3	3	3	4	4	3	4	4	4	0	0	0	0	0	0	0	0	0	0	3	3	3	3	3	3	3	4	3	3	0	0	0	0	0	0	0	0	0	0
3	3	3	3	3	3	3	4	4	4	3	3	3	3	3	3	3	4	4	3	0	0	0	0	0	0	0	0	0	0	0	0	0	0	0	0	0	0	0	0	0	0	0	0	0	0	0	0	0	0
3	3	4	3	3	3	3	4	4	4	3	3	3	3	3	3	3	3	4	4	0	0	0	0	0	0	0	0	0	0	0	0	0	0	0	0	0	0	0	0	0	0	0	0	0	0	0	0	0	0
4	4	4	3	3	3	3	4	4	4	4	4	3	3	3	4	3	4	4	4	3	3	3	3	3	4	3	4	3	3	3	3	3	3	3	3	3	3	4	3	4	3	4	3	3	3	3	3	4	3
4	3	3	3	3	3	3	4	4	4	3	3	3	3	3	3	3	3	4	4	0	0	0	0	0	0	0	0	0	0	0	0	0	0	0	0	0	0	0	0	0	0	0	0	0	0	0	0	0	0
3	3	3	3	3	3	3	4	4	4	3	3	3	3	3	3	3	3	4	3	0	0	0	0	0	0	0	0	0	0	0	0	0	0	0	0	0	0	0	0	0	0	0	0	0	0	0	0	0	0
3	3	4	3	3	4	3	4	4	4	3	3	3	3	3	3	3	3	4	4	0	0	0	0	0	0	0	0	0	0	0	0	0	0	0	0	0	0	0	0	4	3	3	3	3	4	3	4	4	4
4	4	4	3	3	3	3	4	4	5	3	3	3	3	3	3	3	3	4	3	0	0	0	0	0	0	0	0	0	0	0	0	0	0	0	0	0	0	0	0	0	0	0	0	0	0	0	0	0	0
3	3	3	3	3	3	3	4	4	4	3	3	3	3	3	4	3	3	4	4	0	0	0	0	0	0	0	0	0	0	0	0	0	0	0	0	0	0	0	0	0	0	0	0	0	0	0	0	0	0
4	4	4	3	3	3	3	4	4	4	3	3	3	3	3	3	3	3	4	4	0	0	0	0	0	0	0	0	0	0	0	0	0	0	0	0	0	0	0	0	4	3	4	3	3	3	3	4	4	3
4	4	3	3	3	3	3	4	3	4	4	3	3	3	3	3	3	3	4	4	3	3	3	3	3	3	3	4	3	3	0	0	0	0	0	0	0	0	0	0	3	3	3	3	3	3	3	3	4	3
4	4	4	3	3	4	3	4	4	4	4	4	4	3	3	4	3	4	4	3	0	0	0	0	0	0	0	0	0	0	0	0	0	0	0	0	0	0	0	0	4	4	4	3	3	4	3	4	4	3
4	3	4	3	3	3	3	4	3	4	3	4	4	3	3	3	3	4	4	3	0	0	0	0	0	0	0	0	0	0	0	0	0	0	0	0	0	0	0	0	0	0	0	0	0	0	0	0	0	0
3	3	3	3	3	4	3	4	4	4	3	3	3	3	3	4	3	4	4	4	3	3	3	3	3	3	3	4	3	3	0	0	0	0	0	0	0	0	0	0	0	0	0	0	0	0	0	0	0	0
3	3	3	3	3	3	3	4	4	4	3	3	3	3	3	3	3	4	4	4	0	0	0	0	0	0	0	0	0	0	0	0	0	0	0	0	0	0	0	0	3	3	3	3	3	3	3	4	4	3
3	3	3	3	3	3	3	4	4	4	3	3	3	3	3	3	3	4	4	4	3	3	3	3	3	3	3	4	3	4	0	0	0	0	0	0	0	0	0	0	3	3	3	3	3	3	3	4	3	3
3	3	3	3	3	4	3	4	4	4	3	3	3	3	3	4	3	4	4	3	0	0	0	0	0	0	0	0	0	0	0	0	0	0	0	0	0	0	0	0	0	0	0	0	0	0	0	0	0	0
3	3	3	3	3	3	3	3	4	4	3	3	3	3	3	3	3	3	4	4	3	3	3	3	3	3	3	3	3	3	0	0	0	0	0	0	0	0	0	0	3	3	3	3	3	3	3	4	4	3
3	3	3	3	3	4	3	3	3	4	3	3	3	3	3	4	3	3	4	4	3	3	3	3	3	4	3	3	3	3	0	0	0	0	0	0	0	0	0	0	3	3	3	3	3	4	3	3	4	3
3	3	3	3	3	4	4	4	4	4	3	3	3	3	3	4	4	4	4	4	3	3	3	3	3	3	3	4	3	3	0	0	0	0	0	0	0	0	0	0	3	3	3	3	3	4	3	3	3	3
3	3	3	3	3	4	4	4	4	4	3	3	3	3	3	4	4	4	4	4	0	0	0	0	0	0	0	0	0	0	0	0	0	0	0	0	0	0	0	0	3	3	3	3	3	4	3	3	4	3
4	4	4	3	3	4	3	4	4	4	4	4	3	3	3	4	3	4	3	3	0	0	0	0	0	0	0	0	0	0	0	0	0	0	0	0	0	0	0	0	0	0	0	0	0	0	0	0	0	0
4	4	4	3	3	4	3	4	4	4	4	4	4	3	3	4	3	4	4	4	4	4	3	3	3	3	3	4	4	3	0	0	0	0	0	0	0	0	0	0	4	4	4	4	3	4	3	4	4	3
4	4	4	3	3	4	3	4	4	4	4	4	4	3	3	4	4	4	4	4	0	0	0	0	0	0	0	0	0	0	0	0	0	0	0	0	0	0	0	0	4	4	3	3	3	4	3	4	4	4
4	3	3	3	3	4	3	4	4	4	4	4	3	3	3	4	3	3	4	4	0	0	0	0	0	0	0	0	0	0	0	0	0	0	0	0	0	0	0	0	3	3	3	3	3	3	3	3	4	3
3	3	3	3	3	4	3	4	4	4	4	4	4	3	3	4	3	4	4	3	0	0	0	0	0	0	0	0	0	0	0	0	0	0	0	0	0	0	0	0	3	3	3	3	3	4	3	4	3	3
0	0	0	0	0	0	0	0	0	0	4	4	3	3	3	4	4	4	4	4	0	0	0	0	0	0	0	0	0	0	0	0	0	0	0	0	0	0	0	0	0	0	0	0	0	0	0	0	0	0
3	3	3	3	3	3	3	4	4	4	3	3	3	3	3	3	3	4	4	4	0	0	0	0	0	0	0	0	0	0	0	0	0	0	0	0	0	0	0	0	4	3	4	3	3	3	3	3	4	3
4	4	3	3	3	3	3	4	4	4	3	3	3	3	3	3	3	4	4	4	0	0	0	0	0	0	0	0	0	0	0	0	0	0	0	0	0	0	0	0	4	3	4	3	3	3	3	4	4	4
0	0	0	0	0	0	0	0	0	0	3	3	3	3	3	4	3	4	4	4	3	3	3	3	3	3	3	4	3	3	0	0	0	0	0	0	0	0	0	0	3	3	3	3	3	4	3	4	4	3
0	0	0	0	0	0	0	0	0	0	3	3	3	3	3	4	3	4	4	4	3	3	3	3	3	3	3	4	4	3	0	0	0	0	0	0	0	0	0	0	3	3	3	3	3	4	3	4	4	3
3	3	3	3	3	4	3	4	4	4	3	3	3	3	3	4	3	4	4	4	0	0	0	0	0	0	0	0	0	0	0	0	0	0	0	0	0	0	0	0	3	3	3	3	3	4	3	4	4	3
0	0	0	0	0	0	0	0	0	0	3	3	3	3	3	3	3	3	4	4	3	3	3	3	3	3	3	3	4	3	0	0	0	0	0	0	0	0	0	0	3	3	3	3	3	3	3	3	4	3
3	3	3	3	3	4	4	4	4	4	3	3	3	3	3	4	4	4	4	4	0	0	0	0	0	0	0	0	0	0	0	0	0	0	0	0	0	0	0	0	3	3	3	3	3	4	3	4	4	3
3	3	3	3	3	4	3	4	4	4	3	3	3	3	3	4	3	4	4	4	0	0	0	0	0	0	0	0	0	0	0	0	0	0	0	0	0	0	0	0	3	3	3	3	3	4	3	4	4	3
3	3	3	3	3	3	3	4	4	4	3	3	3	3	3	3	3	3	4	3	0	0	0	0	0	0	0	0	0	0	0	0	0	0	0	0	0	0	0	0	3	3	3	3	3	3	3	4	3	3
3	4	3	4	3	4	4	4	3	4	4	4	3	4	3	4	4	3	3	4	0	0	0	0	0	0	0	0	0	0	0	0	0	0	0	0	0	0	0	0	3	3	3	3	3	4	3	4	3	4
3	3	3	4	4	4	4	4	4	4	4	4	3	4	3	4	4	4	4	4	0	0	0	0	0	0	0	0	0	0	0	0	0	0	0	0	0	0	0	0	3	3	3	3	3	4	3	4	4	3
4	4	3	4	3	4	4	4	4	5	4	4	3	4	4	4	4	3	4	4	0	0	0	0	0	0	0	0	0	0	0	0	0	0	0	0	0	0	0	0	0	0	0	0	0	0	0	0	0	0
4	4	3	3	3	4	4	4	4	4	3	3	3	3	3	4	3	3	4	4	0	0	0	0	0	0	0	0	0	0	0	0	0	0	0	0	0	0	0	0	0	0	0	0	0	0	0	0	0	0
4	4	3	4	4	4	4	4	4	5	4	4	3	5	4	4	4	4	4	5	0	0	0	0	0	0	0	0	0	0	0	0	0	0	0	0	0	0	0	0	0	0	0	0	0	0	0	0	0	0
0	0	0	0	0	0	0	0	0	0	4	4	3	3	3	3	3	4	4	4	0	0	0	0	0	0	0	0	0	0	0	0	0	0	0	0	0	0	0	0	4	3	3	3	3	3	3	4	4	3
4	4	4	3	3	4	3	4	4	4	4	3	3	4	3	4	3	4	4	4	0	0	0	0	0	0	0	0	0	0	4	3	3	4	3	3	3	4	4	4	4	3	3	3	3	4	3	4	4	4
3	3	3	3	3	4	3	4	4	4	3	3	3	4	3	4	3	3	4	4	0	0	0	0	0	0	0	0	0	0	3	3	3	3	3	4	3	4	3	3	0	0	0	0	0	0	0	0	0	0
0	0	0	0	0	0	0	0	0	0	3	3	3	3	3	3	3	3	4	4	0	0	0	0	0	0	0	0	0	0	3	3	3	3	3	3	3	3	4	4	0	0	0	0	0	0	0	0	0	0
3	3	3	3	3	4	3	4	4	4	3	3	3	3	3	4	3	4	4	4	0	0	0	0	0	0	0	0	0	0	3	3	3	3	3	4	3	4	3	3	3	3	3	3	3	4	3	4	4	3
3	3	3	3	3	3	3	4	4	4	3	3	3	3	3	3	3	4	4	4	0	0	0	0	0	0	0	0	0	0	3	3	3	3	3	3	3	4	4	4	3	3	3	3	3	3	3	4	4	3
3	3	3	3	3	3	3	4	4	4	3	3	3	3	3	3	3	4	4	4	0	0	0	0	0	0	0	0	0	0	0	0	0	0	0	0	0	0	0	0	0	0	0	0	0	0	0	0	0	0
3	3	3	3	3	4	3	4	3	3	3	3	3	3	3	4	3	4	4	4	0	0	0	0	0	0	0	0	0	0	0	0	0	0	0	0	0	0	0	0	0	0	0	0	0	0	0	0	0	0
3	3	3	3	3	4	3	3	3	3	3	3	3	3	3	4	3	3	4	4	0	0	0	0	0	0	0	0	0	0	0	0	0	0	0	0	0	0	0	0	3	3	3	3	3	4	3	3	4	3
3	3	3	3	3	3	3	4	4	4	3	3	3	3	3	3	3	4	4	4	0	0	0	0	0	0	0	0	0	0	3	3	3	3	3	3	3	4	4	4	3	3	3	3	3	3	3	4	4	3
3	3	4	3	3	4	3	4	4	4	3	3	4	3	3	4	3	4	4	4	3	3	4	3	3	4	3	4	3	3	0	0	0	0	0	0	0	0	0	0	3	3	4	3	3	4	3	4	4	4
3	3	3	3	3	4	3	4	4	4	3	3	3	3	3	4	3	4	4	4	0	0	0	0	0	0	0	0	0	0	0	0	0	0	0	0	0	0	0	0	3	3	3	3	3	4	3	4	4	3
3	3	4	3	3	4	3	4	4	4	4	3	4	3	3	4	3	4	4	4	3	3	4	3	3	4	3	4	3	3	0	0	0	0	0	0	0	0	0	0	3	3	4	3	3	4	3	4	4	3
3	3	3	3	3	3	3	4	4	4	3	3	3	3	3	3	3	4	4	4	3	3	3	3	3	3	3	4	4	4	3	3	3	3	3	3	3	4	4	4	3	3	3	3	3	3	3	4	4	3
0	0	0	0	0	0	0	0	0	0	3	3	3	3	3	3	3	4	4	4	0	0	0	0	0	0	0	0	0	0	3	3	3	3	3	3	3	4	3	4	0	0	0	0	0	0	0	0	0	0
3	3	3	3	3	4	3	4	4	4	3	3	3	3	3	4	3	4	4	4	0	0	0	0	0	0	0	0	0	0	0	0	0	0	0	0	0	0	0	0	0	0	0	0	0	0	0	0	0	0
3	3	3	3	3	4	3	3	3	3	3	3	3	3	3	4	3	3	4	4	3	3	3	3	3	3	3	3	4	3	0	0	0	0	0	0	0	0	0	0	3	3	3	3	3	4	3	3	4	3
3	3	3	3	3	4	3	4	4	4	3	3	3	3	3	4	3	4	4	4	0	0	0	0	0	0	0	0	0	0	0	0	0	0	0	0	0	0	0	0	3	3	3	3	3	4	3	4	4	3
3	3	3	3	3	4	3	4	4	4	3	3	3	3	3	4	3	4	4	4	0	0	0	0	0	0	0	0	0	0	0	0	0	0	0	0	0	0	0	0	3	3	3	3	3	4	3	4	4	3
3	3	3	3	3	3	3	4	4	4	3	3	3	3	3	3	3	4	4	4	0	0	0	0	0	0	0	0	0	0	0	0	0	0	0	0	0	0	0	0	3	3	3	3	3	3	3	4	4	3
3	3	3	3	3	3	3	3	4	4	3	3	3	3	3	3	3	3	4	4	0	0	0	0	0	0	0	0	0	0	0	0	0	0	0	0	0	0	0	0	3	3	3	3	3	3	3	3	4	4
3	3	3	4	3	4	3	4	4	4	3	3	3	4	3	4	3	4	4	4	0	0	0	0	0	0	0	0	0	0	3	3	3	4	3	4	3	4	4	4	3	3	3	4	3	4	3	4	4	4
3	3	3	4	3	4	3	4	4	4	3	3	3	4	3	4	3	4	4	3	0	0	0	0	0	0	0	0	0	0	3	3	3	4	3	4	3	4	3	3	0	0	0	0	0	0	0	0	0	0
3	3	3	3	3	4	3	3	4	4	3	3	3	3	3	4	3	3	4	4	3	3	3	3	3	4	3	3	4	3	0	0	0	0	0	0	0	0	0	0	3	3	3	3	3	4	3	3	4	4
3	3	3	4	3	3	3	4	4	4	3	3	3	4	3	3	3	4	4	4	0	0	0	0	0	0	0	0	0	0	0	0	0	0	0	0	0	0	0	0	3	3	3	4	3	3	3	4	4	3
3	3	3	3	3	3	3	3	3	3	3	3	3	3	3	3	3	3	4	4	3	3	3	3	3	3	3	3	3	4	3	3	3	3	3	3	3	3	4	4	0	0	0	0	0	0	0	0	0	0
3	3	3	3	3	3	3	4	4	4	3	3	3	3	3	3	3	4	4	4	0	0	0	0	0	0	0	0	0	0	0	0	0	0	0	0	0	0	0	0	0	0	0	0	0	0	0	0	0	0
0	0	0	0	0	0	0	0	0	0	3	3	3	4	3	3	3	4	4	4	0	0	0	0	0	0	0	0	0	0	0	0	0	0	0	0	0	0	0	0	0	0	0	0	0	0	0	0	0	0
3	3	3	3	3	4	3	4	4	4	3	3	3	3	3	4	3	4	4	4	3	3	3	3	3	4	3	4	4	3	0	0	0	0	0	0	0	0	0	0	3	3	3	3	3	4	3	4	4	3
3	3	3	4	3	3	3	4	4	4	3	3	3	4	3	3	3	4	4	4	0	0	0	0	0	0	0	0	0	0	0	0	0	0	0	0	0	0	0	0	3	3	3	4	3	3	3	4	4	3
3	3	3	3	3	4	3	4	4	4	3	3	3	3	3	4	3	4	4	4	0	0	0	0	0	0	0	0	0	0	3	3	3	3	3	4	3	4	4	4	3	3	3	3	3	4	3	4	4	3
3	3	3	4	3	4	3	4	4	4	3	3	3	4	3	4	3	4	4	4	3	3	3	4	3	4	3	4	4	3	3	3	3	4	3	4	3	4	4	4	3	3	3	4	3	4	3	4	4	3
3	3	3	3	3	3	3	4	4	4	3	3	3	3	3	3	3	4	4	4	0	0	0	0	0	0	0	0	0	0	3	3	3	3	3	3	3	4	3	3	3	3	3	3	3	3	3	4	4	3
0	0	0	0	0	0	0	0	0	0	3	3	3	3	3	3	3	4	4	4	0	0	0	0	0	0	0	0	0	0	3	3	3	3	3	3	3	4	4	4	0	0	0	0	0	0	0	0	0	0
3	3	3	3	3	3	3	4	4	4	3	3	3	3	3	3	3	4	4	3	0	0	0	0	0	0	0	0	0	0	3	3	3	3	3	3	3	4	3	3	3	3	3	3	3	3	3	4	4	4
3	3	3	4	3	4	3	4	4	4	3	3	3	3	3	3	3	4	4	4	0	0	0	0	0	0	0	0	0	0	3	3	3	4	3	3	3	4	4	4	3	3	3	4	3	3	3	4	4	3
3	3	3	3	3	3	3	4	4	4	3	3	3	3	3	3	3	4	4	4	3	3	3	3	3	3	3	4	4	3	3	3	3	3	3	3	3	4	3	3	3	3	3	3	3	3	3	4	4	3
3	3	3	3	3	3	3	3	3	3	3	3	3	3	3	3	3	3	4	4	0	0	0	0	0	0	0	0	0	0	3	3	3	3	3	3	3	3	4	4	0	0	0	0	0	0	0	0	0	0
3	3	3	3	3	3	3	3	3	3	3	3	3	3	3	3	3	3	4	3	3	3	3	3	3	3	3	3	4	3	3	3	3	3	3	3	3	3	4	4	3	3	3	3	3	3	3	3	4	4
0	0	0	0	0	0	0	0	0	0	3	3	3	3	3	3	3	3	4	4	0	0	0	0	0	0	0	0	0	0	3	3	3	3	3	3	3	3	4	3	3	3	3	3	3	3	3	3	4	4
3	3	3	4	3	4	3	4	4	4	3	3	3	4	3	4	3	4	4	3	3	3	3	3	3	4	3	4	4	3	3	3	3	4	3	4	3	4	4	4	3	3	3	3	3	4	3	4	4	3
3	3	3	4	3	4	3	4	4	4	3	3	3	3	3	4	3	4	4	4	3	3	3	3	3	4	3	4	4	3	3	3	3	4	3	4	3	4	3	3	3	3	3	3	3	4	3	4	4	4
3	3	3	4	3	3	3	4	4	4	3	3	3	4	3	3	3	4	4	4	0	0	0	0	0	0	0	0	0	0	3	3	3	4	3	3	3	4	4	4	3	3	3	3	3	3	3	4	4	4
3	3	3	3	3	3	3	4	4	3	3	3	3	3	3	3	3	4	4	4	0	0	0	0	0	0	0	0	0	0	3	3	3	3	3	3	3	4	4	4	0	0	0	0	0	0	0	0	0	0
3	3	3	4	3	4	3	4	4	4	3	3	3	3	3	4	3	4	4	4	4	3	3	3	3	4	3	4	4	3	0	0	0	0	0	0	0	0	0	0	4	3	3	3	3	4	3	4	4	4
3	3	3	4	3	4	3	3	3	3	3	3	3	4	3	4	3	3	4	4	0	0	0	0	0	0	0	0	0	0	0	0	0	0	0	0	0	0	0	0	4	3	3	3	3	4	3	3	4	3
3	3	3	4	3	4	3	4	4	4	3	3	3	4	3	4	3	4	4	3	0	0	0	0	0	0	0	0	0	0	4	4	3	4	3	4	3	4	4	4	4	4	3	4	3	4	3	4	4	3
3	3	3	4	3	4	3	4	4	4	3	3	3	4	3	4	3	4	4	4	0	0	0	0	0	0	0	0	0	0	4	4	3	4	3	4	3	4	4	4	4	4	3	3	3	4	3	4	4	4
3	3	3	4	3	3	3	4	4	4	3	3	3	4	3	3	3	4	4	4	4	4	3	3	3	3	3	4	4	3	4	4	3	4	3	3	4	4	3	3	4	4	3	3	3	3	3	4	4	4
0	0	0	0	0	0	0	0	0	0	3	3	3	4	3	4	3	4	4	4	0	0	0	0	0	0	0	0	0	0	4	4	3	4	3	4	4	4	4	4	0	0	0	0	0	0	0	0	0	0
3	3	3	4	3	4	3	3	3	3	3	3	3	3	3	4	3	3	4	4	0	0	0	0	0	0	0	0	0	0	4	4	3	4	3	4	3	3	4	4	4	4	3	3	3	4	3	3	4	4
3	3	3	3	3	3	3	3	3	3	3	3	3	3	3	3	3	3	4	3	0	0	0	0	0	0	0	0	0	0	0	0	0	0	0	0	0	0	0	0	4	4	3	3	3	3	3	3	4	4
3	3	3	4	3	4	3	4	4	4	3	3	3	3	3	4	3	4	4	4	0	0	0	0	0	0	0	0	0	0	0	0	0	0	0	0	0	0	0	0	4	4	3	4	3	4	3	4	4	4
3	3	3	4	3	4	4	4	4	4	3	3	3	4	3	4	4	4	4	4	0	0	0	0	0	0	0	0	0	0	4	4	3	4	3	4	4	4	4	4	4	4	3	3	3	4	3	4	4	4
3	4	4	4	4	3	3	3	3	3	3	3	3	4	3	4	3	4	4	3	4	4	3	3	3	4	3	4	4	3	4	4	3	4	3	4	4	4	4	4	4	4	3	3	3	4	3	4	4	4
3	3	3	4	3	4	3	3	4	4	3	3	3	4	3	4	3	3	4	4	0	0	0	0	0	0	0	0	0	0	0	0	0	0	0	0	0	0	0	0	4	4	3	3	3	4	3	3	4	4
3	3	3	4	3	4	4	3	3	3	3	3	3	4	3	4	4	3	4	4	4	4	3	3	3	4	3	3	4	3	4	4	3	4	3	4	4	3	4	4	4	4	3	4	3	4	3	3	4	4
3	3	3	4	3	4	3	3	4	4	3	3	3	4	3	4	3	3	4	4	0	0	0	0	0	0	0	0	0	0	4	4	3	4	3	4	3	3	4	3	4	4	3	3	3	4	3	3	4	4
0	0	0	0	0	0	0	0	0	0	3	3	3	3	3	3	3	3	4	3	0	0	0	0	0	0	0	0	0	0	4	4	3	3	3	3	3	3	4	4	4	4	3	3	3	3	3	3	4	4
3	3	3	3	3	3	3	4	4	4	3	3	3	3	3	3	3	4	4	4	4	4	3	3	3	3	3	4	4	3	4	4	3	3	3	3	3	4	4	3	4	4	3	3	3	3	3	4	4	4
3	3	3	4	3	4	3	4	4	4	3	3	3	4	3	4	3	4	4	4	0	0	0	0	0	0	0	0	0	0	4	4	3	4	3	4	3	4	4	4	4	4	3	3	3	4	3	3	4	4
0	0	0	0	0	0	0	0	0	0	3	3	3	3	3	3	3	3	4	4	3	3	3	3	3	3	3	3	4	3	4	4	3	3	3	3	3	3	4	4	4	4	3	3	3	3	3	3	4	4
3	3	3	4	3	4	3	3	3	3	3	3	3	4	3	4	3	3	4	3	0	0	0	0	0	0	0	0	0	0	0	0	0	0	0	0	0	0	0	0	4	4	3	3	3	4	3	3	4	4
0	0	0	0	0	0	0	0	0	0	3	3	3	3	3	4	3	4	4	4	4	4	3	3	3	4	3	4	4	3	4	4	3	3	3	4	3	4	4	4	4	4	3	3	3	4	3	4	4	4
3	3	3	4	3	4	4	4	4	4	3	3	3	4	3	4	4	4	4	4	0	0	0	0	0	0	0	0	0	0	4	4	3	4	3	4	4	4	4	4	0	0	0	0	0	0	0	0	0	0
0	0	0	0	0	0	0	0	0	0	3	3	3	3	3	3	3	3	4	4	0	0	0	0	0	0	0	0	0	0	4	4	3	3	3	4	3	3	3	3	4	4	3	3	3	3	3	3	4	4
3	3	3	4	3	4	3	4	4	4	3	3	3	4	3	4	3	4	4	4	4	4	3	3	3	4	3	4	4	3	4	4	3	4	3	4	4	4	4	4	4	4	3	3	3	4	3	4	4	4
3	3	3	3	3	3	3	3	3	3	3	3	3	3	3	3	3	3	4	3	3	4	3	3	3	3	3	3	4	3	4	4	3	3	3	3	3	3	3	3	3	4	3	3	3	3	3	3	4	3
3	3	3	4	3	3	4	3	3	3	3	3	3	3	3	3	4	3	4	4	4	4	3	3	3	3	3	3	4	3	4	4	3	4	3	3	4	3	4	4	4	4	3	3	3	3	3	3	4	4
3	3	3	4	3	3	4	3	3	3	3	3	3	4	3	3	4	3	4	4	4	4	3	3	3	3	3	3	4	3	4	4	3	4	3	3	4	3	4	4	4	4	3	4	3	3	3	3	4	4
3	3	3	4	3	4	3	4	4	4	3	3	3	4	3	4	3	4	4	3	0	0	0	0	0	0	0	0	0	0	0	0	0	0	0	0	0	0	0	0	4	4	3	4	3	4	3	4	4	4
3	3	3	3	3	3	4	4	4	4	3	3	3	3	3	3	3	4	4	4	0	0	0	0	0	0	0	0	0	0	4	4	3	3	3	3	4	4	4	4	4	4	3	3	3	3	3	4	4	4
3	3	3	3	3	3	3	4	4	4	3	3	3	3	3	3	3	4	4	4	4	4	3	3	3	3	3	4	4	3	4	4	3	3	3	3	3	4	4	4	0	0	0	0	0	0	0	0	0	0
3	3	3	3	3	3	3	3	3	3	3	3	3	3	3	3	3	3	4	4	0	0	0	0	0	0	0	0	0	0	3	3	3	3	3	3	3	3	4	4	3	3	3	3	3	3	3	3	4	4
3	3	3	3	3	4	4	4	4	4	3	3	3	4	3	4	3	4	4	3	0	0	0	0	0	0	0	0	0	0	4	4	3	4	3	4	4	4	3	3	4	4	3	3	3	4	3	4	4	4
0	0	0	0	0	0	0	0	0	0	3	3	3	3	3	4	3	3	4	4	0	0	0	0	0	0	0	0	0	0	4	4	3	4	3	4	4	3	4	4	4	4	3	3	3	4	3	3	4	4
0	0	0	0	0	0	0	0	0	0	3	3	3	4	3	4	4	3	3	4	4	4	3	3	3	4	3	3	3	3	4	4	3	4	3	4	3	3	3	4	4	4	3	3	3	4	3	3	3	3
3	3	3	4	3	3	4	3	3	3	3	3	3	4	3	3	4	3	4	4	0	0	0	0	0	0	0	0	0	0	0	0	0	0	0	0	0	0	0	0	4	4	3	3	3	3	3	3	4	4
3	3	3	4	3	4	4	3	3	3	3	3	3	4	3	4	3	3	4	4	0	0	0	0	0	0	0	0	0	0	4	4	3	4	3	4	3	3	4	4	4	4	3	3	3	4	3	3	4	4
3	3	3	4	3	3	4	4	4	4	3	3	3	4	4	3	4	4	4	4	4	4	3	3	3	3	3	4	4	3	4	4	3	4	3	3	4	4	4	4	4	4	3	4	3	3	3	4	4	4
0	0	0	0	0	0	0	0	0	0	3	3	3	4	3	4	4	3	4	4	4	4	3	3	3	4	3	3	3	3	4	4	3	4	3	4	4	3	4	4	4	4	3	4	3	4	4	3	4	4
0	0	0	0	0	0	0	0	0	0	3	3	3	4	3	3	4	3	3	3	4	4	3	3	3	3	3	3	3	3	4	4	3	3	3	3	4	3	3	3	4	4	3	3	3	3	3	3	3	4
0	0	0	0	0	0	0	0	0	0	3	3	3	3	3	3	3	3	4	4	4	4	3	3	3	3	3	3	4	3	3	3	3	4	3	3	4	3	4	4	4	4	3	3	3	3	3	3	4	4
0	0	0	0	0	0	0	0	0	0	3	3	3	3	3	3	3	3	4	4	4	4	3	3	3	3	3	3	4	3	4	4	3	3	3	3	3	3	4	4	4	4	3	3	3	3	3	3	4	4
3	3	3	3	3	3	3	3	3	3	3	3	3	3	3	3	3	3	4	4	4	4	3	3	3	3	3	3	4	3	4	4	3	3	3	3	3	3	4	4	4	4	3	3	3	3	3	3	4	4
3	3	3	3	3	3	3	3	3	3	3	3	3	3	3	3	3	3	4	4	0	0	0	0	0	0	0	0	0	0	3	3	3	3	3	3	3	3	3	3	4	4	3	3	3	3	3	3	4	4
0	0	0	0	0	0	0	0	0	0	3	3	3	3	3	4	3	3	4	4	0	0	0	0	0	0	0	0	0	0	3	3	3	4	3	4	3	3	4	4	0	0	0	0	0	0	0	0	0	0
3	3	3	3	3	3	3	4	4	4	3	3	3	3	3	3	3	4	4	4	0	0	0	0	0	0	0	0	0	0	4	4	3	3	3	3	3	4	4	4	4	4	3	3	3	3	3	4	4	4
3	3	3	4	3	3	3	3	3	3	3	3	3	4	3	3	3	3	4	4	0	0	0	0	0	0	0	0	0	0	3	3	3	4	3	3	3	3	4	4	3	3	3	3	3	3	3	3	4	4
3	3	3	3	3	4	3	4	4	4	3	3	3	3	3	4	3	3	4	4	4	4	3	3	3	3	3	3	3	3	4	4	3	3	3	4	3	4	3	3	4	4	3	3	3	3	3	4	3	4
3	3	3	3	3	4	3	4	4	4	3	3	3	3	3	4	3	4	4	3	4	4	3	3	3	4	3	4	3	3	4	4	3	4	3	4	3	4	4	4	4	4	3	3	3	4	3	4	3	4
0	0	0	0	0	0	0	0	0	0	3	3	3	3	3	3	4	3	4	4	0	0	0	0	0	0	0	0	0	0	4	4	3	4	3	3	4	3	4	4	4	4	3	3	3	3	3	3	4	3
0	0	0	0	0	0	0	0	0	0	3	3	3	3	3	3	3	3	4	4	0	0	0	0	0	0	0	0	0	0	4	4	3	3	3	3	3	3	4	4	4	4	3	3	3	3	3	3	4	4
0	0	0	0	0	0	0	0	0	0	3	3	3	3	3	3	3	3	4	4	0	0	0	0	0	0	0	0	0	0	3	3	3	3	3	3	3	3	3	3	4	4	3	3	3	3	3	3	3	4
3	3	3	3	3	4	3	4	4	4	3	3	3	3	3	4	3	4	4	3	0	0	0	0	0	0	0	0	0	0	3	3	3	3	3	4	4	4	3	4	4	4	3	3	3	4	3	4	3	3
0	0	0	0	0	0	0	0	0	0	3	3	3	3	3	3	3	3	4	4	0	0	0	0	0	0	0	0	0	0	3	3	3	3	3	3	3	3	3	4	3	3	3	3	3	3	3	3	3	4
3	3	3	3	3	4	3	3	3	3	3	3	3	3	3	4	3	3	4	4	3	3	3	3	3	3	3	3	3	3	0	0	0	0	0	0	0	0	0	0	4	4	3	3	3	4	3	3	3	4
0	0	0	0	0	0	0	0	0	0	3	3	3	3	3	3	3	3	4	4	0	0	0	0	0	0	0	0	0	0	3	3	3	3	3	3	3	3	4	4	3	3	3	3	3	3	3	3	3	3
3	3	3	3	3	4	3	4	3	3	3	3	3	3	3	4	3	4	3	3	0	0	0	0	0	0	0	0	0	0	3	3	3	3	3	4	3	4	3	3	3	3	3	3	3	4	3	3	3	3
3	3	3	3	3	3	3	3	4	4	3	3	3	3	3	3	3	3	4	4	0	0	0	0	0	0	0	0	0	0	3	3	3	3	3	3	3	3	3	4	0	0	0	0	0	0	0	0	0	0
3	3	3	3	3	3	3	3	4	4	3	3	3	3	3	3	3	3	4	4	3	3	3	3	3	3	3	3	3	3	0	0	0	0	0	0	0	0	0	0	3	3	3	3	3	3	3	3	4	3
0	0	0	0	0	0	0	0	0	0	3	3	3	3	3	3	3	3	4	4	0	0	0	0	0	0	0	0	0	0	0	0	0	0	0	0	0	0	0	0	3	3	3	3	3	3	3	3	4	3
0	0	0	0	0	0	0	0	0	0	3	3	3	3	3	3	3	3	4	4	0	0	0	0	0	0	0	0	0	0	0	0	0	0	0	0	0	0	0	0	0	0	0	0	0	0	0	0	0	0
0	0	0	0	0	0	0	0	0	0	3	3	3	3	3	3	3	3	4	3	0	0	0	0	0	0	0	0	0	0	0	0	0	0	0	0	0	0	0	0	0	0	0	0	0	0	0	0	0	0
0	0	0	0	0	0	0	0	0	0	3	3	3	3	3	3	3	3	4	4	0	0	0	0	0	0	0	0	0	0	3	3	3	3	3	3	3	3	4	4	0	0	0	0	0	0	0	0	0	0
0	0	0	0	0	0	0	0	0	0	3	3	3	3	3	3	3	3	4	4	3	3	4	3	3	3	3	3	3	3	3	3	3	3	3	3	3	3	3	4	3	3	3	3	3	3	3	3	3	3
0	0	0	0	0	0	0	0	0	0	3	3	3	3	3	3	3	3	4	4	0	0	0	0	0	0	0	0	0	0	3	3	3	3	3	3	3	3	3	3	3	3	3	3	3	3	3	3	3	3
3	3	3	3	3	4	3	4	3	3	3	3	3	3	3	4	3	4	4	3	3	3	3	3	3	3	3	3	3	3	3	3	3	3	3	4	3	4	4	4	3	3	3	3	3	4	3	4	4	3
3	3	3	3	3	4	3	3	3	3	3	3	3	3	3	4	3	3	3	3	4	4	3	3	3	3	3	3	4	3	3	3	3	3	3	4	3	3	3	3	3	3	3	3	3	4	3	3	3	3
3	3	3	3	3	4	3	4	3	4	3	3	3	3	3	4	3	3	4	4	0	0	0	0	0	0	0	0	0	0	3	3	3	3	3	4	3	4	3	4	3	3	3	3	3	4	3	3	3	3
3	3	3	3	3	4	3	4	3	4	3	3	3	3	3	4	3	4	4	4	0	0	0	0	0	0	0	0	0	0	3	3	3	3	3	3	4	3	3	3	4	3	3	3	3	4	3	4	3	3
0	0	0	0	0	0	0	0	0	0	3	3	3	3	3	3	3	3	4	4	0	0	0	0	0	0	0	0	0	0	3	3	3	3	3	3	3	4	4	4	0	0	0	0	0	0	0	0	0	0
3	3	3	3	3	3	3	3	3	4	3	3	3	3	3	3	3	3	4	4	0	0	0	0	0	0	0	0	0	0	3	3	3	3	3	3	3	3	4	4	0	0	0	0	0	0	0	0	0	0
3	3	3	3	3	4	3	4	4	4	3	3	3	3	3	4	3	4	4	4	3	3	3	3	3	3	3	4	4	3	3	3	3	3	3	4	3	4	3	4	3	3	3	3	3	4	3	4	4	3
3	3	3	3	3	4	3	4	4	4	3	3	3	3	3	4	3	4	4	3	4	4	3	3	3	3	3	4	3	4	3	3	3	3	3	4	3	4	3	4	3	3	3	3	3	4	3	3	3	3
3	3	3	3	3	4	3	4	3	3	3	3	3	3	3	4	3	4	4	3	3	3	3	3	3	4	3	4	3	3	3	3	3	3	3	4	3	4	3	3	3	3	3	3	3	4	3	4	4	3
3	3	3	3	3	4	3	4	3	3	3	3	3	3	3	4	3	4	4	4	4	3	3	3	3	4	3	4	3	3	3	3	3	3	3	4	3	4	3	4	4	3	3	3	3	4	3	4	3	3
3	3	3	3	3	3	3	3	4	4	3	3	3	3	3	3	3	3	4	4	3	3	3	3	3	3	3	3	3	3	3	3	3	3	3	3	3	3	3	4	3	3	3	3	3	3	3	3	4	3
3	3	3	3	3	4	3	4	3	4	3	3	3	3	4	3	3	3	4	4	4	3	3	3	3	3	3	4	3	3	3	3	3	3	3	4	3	4	3	3	3	3	3	3	3	4	3	4	3	3
0	0	0	0	0	0	0	0	0	0	3	3	3	3	3	3	3	3	4	4	0	0	0	0	0	0	0	0	0	0	3	3	3	3	3	3	3	4	4	4	3	3	3	3	3	3	3	3	3	3
3	3	3	3	3	3	3	3	3	3	3	3	3	3	3	3	4	3	4	3	0	0	0	0	0	0	0	0	0	0	3	3	3	3	3	3	3	3	3	4	3	3	3	3	3	3	3	3	3	3
3	3	3	3	3	3	3	3	3	4	3	3	3	3	3	3	4	3	4	3	4	3	3	3	3	3	3	3	3	3	3	3	3	3	3	3	3	3	3	3	4	3	3	3	3	3	3	3	3	3
3	3	3	3	3	3	3	3	4	4	3	3	3	3	3	3	3	3	4	4	4	3	3	3	3	3	3	3	3	3	3	3	3	4	3	3	3	3	3	4	4	3	3	3	3	3	3	3	3	3
0	0	0	0	0	0	0	0	0	0	3	3	3	3	3	3	3	3	4	4	0	0	0	0	0	0	0	0	0	0	0	0	0	0	0	0	0	0	0	0	0	0	0	0	0	0	0	0	0	0
3	3	3	3	3	3	3	3	4	4	3	3	3	3	3	3	3	3	4	4	3	3	3	3	3	3	3	3	3	3	0	0	0	0	0	0	0	0	0	0	3	3	3	3	3	3	3	3	4	3
3	3	3	3	3	3	3	4	3	4	3	3	3	3	3	3	3	4	4	4	3	3	3	3	3	3	3	4	3	3	0	0	0	0	0	0	0	0	0	0	3	3	3	3	3	3	3	4	3	3
3	3	3	3	3	3	3	3	3	4	3	3	3	3	3	3	3	3	4	4	0	0	0	0	0	0	0	0	0	0	3	3	3	3	3	3	3	3	4	4	3	3	3	3	3	3	3	3	4	3
3	3	3	3	3	4	3	4	3	4	3	3	3	3	3	4	3	4	4	4	0	0	0	0	0	0	0	0	0	0	3	3	3	3	3	4	3	4	3	4	3	3	3	3	3	4	3	4	3	3
0	0	0	0	0	0	0	0	0	0	3	3	3	3	3	3	3	3	4	4	3	3	3	3	3	3	3	3	3	3	3	3	3	3	3	3	3	3	4	4	3	3	3	3	3	3	3	3	4	3
3	3	3	3	3	4	3	4	4	4	3	3	3	3	3	4	3	3	4	4	0	0	0	0	0	0	0	0	0	0	3	3	3	3	3	4	3	4	4	4	3	3	3	3	3	4	3	4	4	3
3	3	3	4	3	4	3	4	4	4	3	3	3	3	3	4	3	4	4	4	3	3	3	3	3	3	3	4	4	3	3	3	3	4	3	4	3	4	3	3	3	3	3	3	3	4	3	4	4	4
3	3	3	3	3	3	3	4	4	4	3	3	3	3	3	3	3	4	4	4	3	3	3	3	3	3	3	4	4	3	3	3	3	3	3	3	3	4	4	4	3	3	3	3	3	3	3	4	4	3
3	3	3	4	3	3	4	3	3	3	3	3	3	3	3	3	3	3	4	4	3	3	3	3	3	3	3	3	4	3	3	3	3	4	3	3	4	3	3	3	4	3	3	3	3	3	3	3	4	3
3	3	3	3	3	3	3	4	3	4	3	3	3	3	3	3	3	4	4	3	0	0	0	0	0	0	0	0	0	0	3	3	3	3	3	3	3	4	3	4	3	3	3	3	3	3	3	4	3	3
3	3	3	3	3	3	3	3	4	4	3	3	3	3	3	3	3	3	4	3	3	3	3	3	3	3	3	3	3	3	3	3	3	4	3	3	3	3	3	4	3	3	3	3	3	3	3	3	4	3
3	3	3	3	3	3	3	4	4	4	3	3	3	3	3	3	3	3	4	4	0	0	0	0	0	0	0	0	0	0	3	3	3	3	3	3	3	4	4	4	3	3	3	3	3	3	3	3	4	4
3	3	3	3	3	4	3	4	4	4	3	3	3	3	3	4	3	3	4	4	0	0	0	0	0	0	0	0	0	0	3	3	3	3	3	4	3	4	4	4	3	3	3	3	3	4	3	3	4	4
3	3	3	3	3	4	3	3	4	4	3	3	3	4	3	4	3	3	4	4	3	3	3	3	3	4	3	4	3	4	0	0	0	0	0	0	0	0	0	0	3	3	3	3	3	3	3	4	3	4
3	3	3	3	3	4	3	4	4	4	3	3	3	4	3	4	3	3	4	4	3	3	3	3	3	4	3	4	3	4	3	3	3	3	3	4	3	4	4	4	3	3	3	3	3	4	3	3	4	4
3	3	3	3	3	3	3	3	4	4	3	3	3	3	3	3	3	3	4	4	3	3	3	3	3	3	3	3	3	3	3	3	3	3	3	3	3	3	4	4	3	3	3	3	3	3	3	3	4	3
0	0	0	0	0	0	0	0	0	0	3	3	3	4	3	3	3	3	4	4	0	0	0	0	0	0	0	0	0	0	3	3	3	3	3	3	4	4	3	3	3	3	3	3	3	3	3	3	4	3
3	3	3	3	3	3	3	4	4	4	3	3	3	3	3	3	3	3	4	4	3	3	3	3	3	3	3	4	4	4	3	3	3	3	3	3	3	4	4	4	3	3	3	3	3	3	3	3	4	3
3	3	3	3	3	4	3	4	4	4	3	3	3	4	3	4	3	4	4	4	0	0	0	0	0	0	0	0	0	0	3	3	3	3	3	4	3	4	3	3	3	3	3	3	3	4	3	3	4	3
3	3	3	3	3	4	3	4	4	4	3	3	3	4	3	4	3	4	4	4	3	3	3	3	3	4	3	4	3	3	3	3	3	3	3	4	3	4	3	4	3	3	3	3	3	4	3	3	4	3
3	3	3	3	3	4	3	4	4	4	3	3	3	3	3	4	3	3	4	4	0	0	0	0	0	0	0	0	0	0	3	3	3	3	3	4	3	3	4	3	3	3	3	3	3	4	3	3	3	3
3	3	3	3	3	4	3	4	3	4	3	3	3	3	3	4	3	3	4	4	3	3	3	3	3	4	3	3	3	3	3	3	3	3	3	4	3	4	3	4	3	3	3	3	3	4	3	3	3	3
3	3	3	3	3	4	3	4	3	4	3	3	3	3	3	4	3	4	4	4	0	0	0	0	0	0	0	0	0	0	3	3	3	3	3	4	3	4	3	3	3	3	3	3	3	4	3	3	4	3
3	3	3	3	3	3	3	4	3	4	3	3	3	3	3	3	3	3	4	4	3	3	3	3	3	3	3	4	3	3	3	3	3	3	3	3	3	4	4	4	3	3	3	3	3	3	3	3	4	3
3	3	3	3	3	3	3	4	3	4	3	3	3	3	3	3	3	4	4	3	3	3	3	3	3	3	3	4	3	3	3	3	3	3	3	3	3	4	3	4	3	3	3	3	3	3	3	3	3	3
3	3	3	3	3	3	3	4	3	4	3	3	3	3	3	3	3	3	4	4	3	3	3	3	3	3	3	4	3	3	0	0	0	0	0	0	0	0	0	0	3	3	3	3	3	3	3	3	3	3
3	3	3	3	3	3	3	3	4	4	3	3	3	3	3	3	3	3	4	4	3	3	3	3	3	3	3	3	4	3	3	3	3	3	3	3	3	3	3	4	3	3	3	3	3	3	3	3	4	3
3	3	3	3	3	3	3	3	3	4	3	3	3	3	3	3	3	3	4	4	0	0	0	0	0	0	0	0	0	0	0	0	0	0	0	0	0	0	0	0	0	0	0	0	0	0	0	0	0	0
0	0	0	0	0	0	0	0	0	0	3	3	3	4	3	3	3	3	4	4	3	3	3	3	3	3	3	3	3	3	0	0	0	0	0	0	0	0	0	0	0	0	0	0	0	0	0	0	0	0
0	0	0	0	0	0	0	0	0	0	3	3	3	3	3	3	3	3	4	4	0	0	0	0	0	0	0	0	0	0	3	3	3	3	3	3	3	3	4	4	0	0	0	0	0	0	0	0	0	0
3	3	3	3	3	3	3	3	3	4	3	3	3	3	3	3	3	3	4	4	3	3	3	3	3	3	3	3	3	3	3	3	3	3	3	3	3	3	3	4	3	3	3	3	3	3	3	3	3	3
0	0	0	0	0	0	0	0	0	0	3	3	3	3	3	3	3	3	4	4	0	0	0	0	0	0	0	0	0	0	0	0	0	0	0	0	0	0	0	0	3	3	3	3	3	3	3	3	3	3
0	0	0	0	0	0	0	0	0	0	3	3	3	4	3	3	3	3	4	4	0	0	0	0	0	0	0	0	0	0	3	3	3	3	3	3	3	4	3	4	3	3	3	3	3	3	3	3	3	3
3	3	3	3	3	3	3	3	3	4	3	3	3	3	3	3	3	3	4	4	3	3	3	3	3	3	3	3	3	3	0	0	0	0	0	0	0	0	0	0	3	3	3	3	3	3	3	3	3	3
3	3	3	3	3	4	3	4	3	4	3	3	3	3	3	4	3	3	4	4	0	0	0	0	0	0	0	0	0	0	3	3	3	3	3	4	3	4	4	4	3	3	3	3	3	4	3	3	3	3
3	3	3	3	3	4	3	4	3	4	3	3	3	3	3	4	3	3	4	4	0	0	0	0	0	0	0	0	0	0	3	3	3	3	3	4	3	4	3	3	3	3	3	3	3	4	3	3	4	3
3	3	3	3	3	3	3	3	3	4	3	3	3	3	3	3	3	3	4	4	3	3	3	3	3	3	3	3	3	3	3	3	3	3	3	3	3	3	3	4	3	3	3	3	3	3	3	3	3	3
3	3	3	3	3	3	3	3	3	4	3	3	3	3	3	3	3	3	4	4	3	3	3	3	3	3	3	3	3	3	0	0	0	0	0	0	0	0	0	0	3	3	3	3	3	3	3	3	3	3
0	0	0	0	0	0	0	0	0	0	3	3	3	3	3	3	3	3	4	4	0	0	0	0	0	0	0	0	0	0	3	3	3	3	3	3	3	3	3	3	0	0	0	0	0	0	0	0	0	0
3	3	3	3	3	4	3	4	3	4	3	3	3	3	3	4	3	3	4	4	3	3	3	3	3	4	3	4	3	3	3	3	3	3	3	4	3	4	3	4	3	3	3	3	3	4	3	3	3	3
0	0	0	0	0	0	0	0	0	0	3	3	3	3	3	3	3	3	4	4	0	0	0	0	0	0	0	0	0	0	3	3	3	3	3	3	3	3	3	4	0	0	0	0	0	0	0	0	0	0
0	0	0	0	0	0	0	0	0	0	3	3	3	3	3	3	3	3	4	4	0	0	0	0	0	0	0	0	0	0	0	0	0	0	0	0	0	0	0	0	0	0	0	0	0	0	0	0	0	0
0	0	0	0	0	0	0	0	0	0	3	3	3	3	3	3	3	3	4	4	0	0	0	0	0	0	0	0	0	0	3	3	3	3	3	3	3	4	3	4	3	3	3	3	3	3	3	3	3	3
3	3	3	3	3	3	3	3	3	4	3	3	3	3	3	3	3	3	4	4	3	3	3	3	3	3	3	3	3	3	3	3	3	3	3	3	3	3	3	4	3	3	3	3	3	3	3	3	3	3
3	3	3	3	3	3	3	4	3	4	3	3	3	3	3	3	3	3	4	4	0	0	0	0	0	0	0	0	0	0	3	3	3	3	3	3	3	4	3	3	3	3	3	3	3	3	3	3	3	3
0	0	0	0	0	0	0	0	0	0	3	3	3	3	3	3	3	3	3	3	0	0	0	0	0	0	0	0	0	0	3	3	3	3	3	3	3	3	3	4	3	3	3	3	3	3	3	3	3	3
3	3	3	3	3	3	3	3	4	4	3	3	3	3	3	3	3	3	4	4	3	3	3	3	3	3	3	3	3	3	0	0	0	0	0	0	0	0	0	0	3	3	3	3	3	3	3	3	3	3
3	3	3	3	3	4	3	4	3	3	3	3	3	3	3	4	3	4	4	4	3	3	3	3	3	3	3	4	3	3	0	0	0	0	0	0	0	0	0	0	3	3	3	3	3	4	3	3	3	3
0	0	0	0	0	0	0	0	0	0	3	3	3	3	3	3	3	3	4	4	0	0	0	0	0	0	0	0	0	0	0	0	0	0	0	0	0	0	0	0	0	0	0	0	0	0	0	0	0	0
0	0	0	0	0	0	0	0	0	0	3	3	3	3	3	3	3	3	4	4	0	0	0	0	0	0	0	0	0	0	0	0	0	0	0	0	0	0	0	0	0	0	0	0	0	0	0	0	0	0
3	3	3	3	3	3	4	4	3	4	3	3	3	3	3	3	3	3	4	4	3	3	3	3	3	3	3	4	3	3	3	3	3	3	3	3	3	4	3	4	3	3	3	3	3	3	3	3	3	3
3	3	3	3	3	3	3	4	3	4	3	3	3	3	3	3	3	3	4	4	3	3	3	3	3	3	3	4	3	3	0	0	0	0	0	0	0	0	0	0	3	3	3	3	3	3	3	3	3	3
0	0	0	0	0	0	0	0	0	0	3	3	3	3	3	4	3	4	4	4	0	0	0	0	0	0	0	0	0	0	3	3	3	3	3	4	3	4	3	4	0	0	0	0	0	0	0	0	0	0
3	3	3	3	3	3	3	4	3	4	3	3	3	3	3	3	3	3	4	4	3	3	3	3	3	3	3	4	3	3	3	3	3	3	3	3	3	4	3	4	3	3	3	3	3	3	3	3	3	3
3	3	3	3	3	4	3	4	3	4	3	3	3	3	3	4	3	4	4	4	0	0	0	0	0	0	0	0	0	0	3	3	3	3	3	4	3	4	3	3	3	3	3	3	3	4	3	3	3	3
0	0	0	0	0	0	0	0	0	0	3	3	3	3	3	3	3	3	4	4	0	0	0	0	0	0	0	0	0	0	3	3	3	3	3	3	3	3	3	4	3	3	3	3	3	3	3	3	3	3
3	3	3	3	3	4	3	4	4	4	3	3	3	3	3	4	3	4	4	4	0	0	0	0	0	0	0	0	0	0	0	0	0	0	0	0	0	0	0	0	0	0	0	0	0	0	0	0	0	0
3	3	3	3	3	3	3	3	4	4	3	3	3	3	3	3	3	3	4	3	0	0	0	0	0	0	0	0	0	0	3	3	3	3	3	3	3	3	4	4	3	3	3	3	3	3	3	3	3	3
3	3	3	3	3	4	3	4	3	4	3	3	3	3	3	4	3	3	4	4	0	0	0	0	0	0	0	0	0	0	3	3	3	3	3	4	3	4	3	4	3	3	3	3	3	4	3	3	3	3
3	3	3	3	3	4	3	4	3	4	3	3	3	3	3	4	3	4	4	4	3	3	3	3	3	4	3	4	3	3	3	3	3	3	3	4	3	4	3	4	3	3	3	3	3	4	3	3	3	3
3	3	3	3	3	3	3	3	3	4	4	3	3	3	3	3	3	3	4	4	0	0	0	0	0	0	0	0	0	0	0	0	0	0	0	0	0	0	0	0	3	3	3	3	3	3	3	3	4	3
0	0	0	0	0	0	0	0	0	0	3	3	3	3	3	3	3	3	4	4	0	0	0	0	0	0	0	0	0	0	0	0	0	0	0	0	0	0	0	0	3	3	3	3	3	3	3	3	4	3
3	3	3	3	3	3	3	3	3	4	3	3	3	3	3	3	3	3	3	3	0	0	0	0	0	0	0	0	0	0	0	0	0	0	0	0	0	0	0	0	3	3	3	3	3	3	3	3	3	3
3	3	3	3	3	3	3	3	3	4	3	3	3	3	3	3	3	3	3	3	0	0	0	0	0	0	0	0	0	0	0	0	0	0	0	0	0	0	0	0	3	3	3	3	3	3	3	3	3	3
0	0	0	0	0	0	0	0	0	0	3	3	3	3	3	4	3	3	4	3	0	0	0	0	0	0	0	0	0	0	0	0	0	0	0	0	0	0	0	0	3	3	3	3	3	4	3	3	3	3
0	0	0	0	0	0	0	0	0	0	3	3	3	3	3	3	3	3	4	3	0	0	0	0	0	0	0	0	0	0	0	0	0	0	0	0	0	0	0	0	0	0	0	0	0	0	0	0	0	0
0	0	0	0	0	0	0	0	0	0	3	3	3	3	3	3	3	3	4	3	0	0	0	0	0	0	0	0	0	0	0	0	0	0	0	0	0	0	0	0	0	0	0	0	0	0	0	0	0	0
3	3	3	3	3	3	3	4	3	4	3	3	3	3	3	3	3	3	4	3	3	3	3	3	3	3	3	4	3	3	0	0	0	0	0	0	0	0	0	0	3	3	3	3	3	3	3	3	3	3
3	3	3	3	3	3	3	4	3	3	3	3	3	3	3	3	3	3	4	3	0	0	0	0	0	0	0	0	0	0	3	3	3	3	3	3	3	4	3	3	3	3	3	3	3	3	3	3	3	3
3	3	3	3	3	4	3	3	3	4	3	3	3	3	3	4	3	3	4	3	3	3	3	3	3	4	3	3	3	3	0	0	0	0	0	0	0	0	0	0	0	0	0	0	0	0	0	0	0	0
3	3	3	3	3	3	3	4	4	3	3	3	3	3	3	3	3	3	4	3	0	0	0	0	0	0	0	0	0	0	0	0	0	0	0	0	0	0	0	0	0	0	0	0	0	0	0	0	0	0
3	3	3	3	3	3	3	3	3	3	3	3	3	3	3	3	3	3	4	3	0	0	0	0	0	0	0	0	0	0	3	3	3	3	3	3	3	3	3	4	3	3	3	3	3	3	3	3	3	3
0	0	0	0	0	0	0	0	0	0	3	3	3	3	3	3	3	3	4	3	0	0	0	0	0	0	0	0	0	0	3	3	3	3	3	3	3	3	3	4	3	3	3	3	3	3	3	3	3	3
3	3	3	3	3	3	3	4	3	3	3	3	3	3	3	3	3	3	3	3	3	3	3	3	3	3	3	4	3	3	0	0	0	0	0	0	0	0	0	0	3	3	3	3	3	3	3	3	3	3
0	0	0	0	0	0	0	0	0	0	3	3	3	3	3	3	3	3	4	3	0	0	0	0	0	0	0	0	0	0	0	0	0	0	0	0	0	0	0	0	0	0	0	0	0	0	0	0	0	0
3	3	3	4	3	4	3	3	3	3	3	3	3	3	3	4	3	3	3	3	0	0	0	0	0	0	0	0	0	0	0	0	0	0	0	0	0	0	0	0	3	3	3	3	3	4	3	3	3	3
0	0	0	0	0	0	0	0	0	0	3	3	3	3	3	3	3	3	4	4	3	3	3	3	3	3	3	3	3	3	3	3	3	3	3	3	3	3	4	4	0	0	0	0	0	0	0	0	0	0
3	3	3	3	3	3	3	3	3	4	3	3	3	3	3	3	3	3	4	3	3	3	3	3	3	3	3	3	3	3	0	0	0	0	0	0	0	0	0	0	3	3	3	3	3	3	3	3	3	3
0	0	0	0	0	0	0	0	0	0	3	3	3	3	3	4	3	3	4	4	3	3	3	3	3	4	3	3	3	3	3	3	3	3	3	4	3	3	3	4	3	3	3	3	3	4	3	3	3	3
3	3	3	3	3	3	3	3	3	3	3	3	3	3	3	3	3	3	4	4	3	3	3	3	3	3	3	3	3	3	3	3	3	3	3	3	3	3	3	3	3	3	3	3	3	3	3	3	3	3
3	3	3	3	3	3	3	3	3	3	3	3	3	4	3	3	3	3	4	3	3	3	3	3	3	3	3	3	3	3	3	3	3	3	3	3	3	3	3	4	3	3	3	3	3	3	3	3	3	3
3	3	3	3	3	4	3	4	3	3	3	3	3	3	3	4	3	4	4	3	3	3	3	3	3	4	3	4	3	3	0	0	0	0	0	0	0	0	0	0	3	3	3	3	3	4	3	3	3	3
3	3	3	3	3	3	3	3	3	3	3	3	3	3	3	3	3	3	4	3	0	0	0	0	0	0	0	0	0	0	3	3	3	3	3	3	3	3	3	4	3	3	3	3	3	3	3	3	3	3
0	0	0	0	0	0	0	0	0	0	3	3	3	3	3	3	3	3	3	3	0	0	0	0	0	0	0	0	0	0	3	3	3	3	3	3	3	3	3	4	3	3	3	3	3	3	3	3	3	3
0	0	0	0	0	0	0	0	0	0	3	3	3	3	3	3	3	3	3	3	0	0	0	0	0	0	0	0	0	0	0	0	0	0	0	0	0	0	0	0	3	3	3	3	3	3	3	3	3	3
3	3	3	3	3	3	3	3	3	3	3	3	3	3	3	3	3	3	3	3	0	0	0	0	0	0	0	0	0	0	3	3	3	3	3	3	3	3	4	3	3	3	3	3	3	3	3	3	3	3
3	3	3	3	3	4	3	4	3	3	3	3	3	3	3	4	3	3	4	3	3	3	4	3	3	4	3	4	3	3	3	3	3	3	3	4	3	4	3	4	3	3	3	3	3	4	3	3	3	3
3	3	3	3	3	3	3	3	3	4	3	3	3	3	3	3	3	3	3	3	3	3	4	3	3	3	3	3	3	3	3	3	4	3	3	3	3	3	3	4	3	3	4	3	3	3	3	3	3	3
3	3	3	3	3	3	3	3	3	4	3	3	3	3	3	3	3	3	4	3	3	3	3	3	3	3	3	3	3	3	3	3	3	3	3	3	3	3	3	3	3	3	3	3	3	3	3	3	3	3
0	0	0	0	0	0	0	0	0	0	3	3	3	3	3	3	3	3	3	3	0	0	0	0	0	0	0	0	0	0	3	3	3	3	3	3	3	3	3	4	0	0	0	0	0	0	0	0	0	0
0	0	0	0	0	0	0	0	0	0	3	3	3	3	3	3	3	3	3	3	0	0	0	0	0	0	0	0	0	0	3	3	3	3	3	3	3	3	3	3	0	0	0	0	0	0	0	0	0	0
0	0	0	0	0	0	0	0	0	0	3	3	3	3	3	3	3	3	4	3	0	0	0	0	0	0	0	0	0	0	3	3	3	3	3	3	3	3	3	4	0	0	0	0	0	0	0	0	0	0
0	0	0	0	0	0	0	0	0	0	3	3	3	3	3	3	3	3	4	3	0	0	0	0	0	0	0	0	0	0	3	3	3	3	3	3	3	3	3	3	0	0	0	0	0	0	0	0	0	0
0	0	0	0	0	0	0	0	0	0	3	3	3	3	3	3	3	3	4	3	0	0	0	0	0	0	0	0	0	0	3	3	3	3	3	3	3	3	3	4	3	3	3	3	3	3	3	3	3	3
3	3	3	3	3	4	3	3	3	3	3	3	3	3	3	4	3	3	4	3	0	0	0	0	0	0	0	0	0	0	0	0	0	0	0	0	0	0	0	0	3	3	3	3	3	4	3	3	3	3
0	0	0	0	0	0	0	0	0	0	3	3	3	3	3	3	3	3	4	3	0	0	0	0	0	0	0	0	0	0	3	3	3	3	3	3	3	3	3	4	0	0	0	0	0	0	0	0	0	0
[truncated: 50 more columns]
